# Supplementary material for: Computational design of bifaceted protein nanomaterials
Source: Nat Mater. 2025 Jul 31;24(10):1635–43. doi: 10.1038/s41563-025-02295-7 (PMC12407187; doi:10.1038/s41563-025-02295-7)
Supplement: Supplementary file 3 — Source data for SEC. [file 41563_2025_2295_MOESM3_ESM.xlsx]

## Sheet: Sheet1
(ABC)5	(ABC)5	(ABD)5	(ABD)5	(ABC)5+(ABD)5	(ABC)5+(ABD)5
UV 1_280		UV 1_280		UV 1_280
ml	mAU	ml	mAU	ml	mAU
-0.101986	0.041418	-0.102099	0.443299	-0.101941	-0.00607
-0.101155	0.532143	-0.101268	17.1441	-0.10111	-0.051993
-0.100324	0.534261	-0.100437	19.0112	-0.100279	-0.047439
-0.099493	0.535889	-0.099606	20.4576	-0.099448	-0.043927
-0.098662	0.537249	-0.098775	21.6521	-0.098617	-0.040986
-0.097831	0.538448	-0.097944	22.5711	-0.097786	-0.0384
-0.097	0.539541	-0.097113	22.8878	-0.096955	-0.036041
-0.096169	0.540582	-0.096282	22.8874	-0.096124	-0.033782
-0.095338	0.541619	-0.095451	22.8871	-0.095293	-0.031545
-0.094507	0.541305	-0.09462	22.8867	-0.094462	-0.029304
-0.093676	0.539086	-0.093789	22.8864	-0.093631	-0.027066
-0.092845	0.535903	-0.092958	22.8861	-0.0928	-0.024826
-0.092014	0.532502	-0.092127	22.8858	-0.091969	-0.022786
-0.091183	0.529086	-0.091296	22.8855	-0.091138	-0.021958
-0.090352	0.525672	-0.090465	22.8851	-0.090307	-0.022986
-0.089521	0.522262	-0.089634	22.8846	-0.089476	-0.024846
-0.08869	0.518891	-0.088803	22.8823	-0.088645	-0.026701
-0.087859	0.515463	-0.087972	22.8766	-0.087814	-0.02856
-0.087028	0.512056	-0.087141	22.8709	-0.086983	-0.030417
-0.086197	0.508651	-0.08631	22.8652	-0.086152	-0.032275
-0.085366	0.505575	-0.085479	22.8596	-0.085321	-0.034134
-0.084535	0.502764	-0.084648	22.8539	-0.08449	-0.035998
-0.083704	0.49995	-0.083817	22.8482	-0.083659	-0.03786
-0.082873	0.497169	-0.082986	22.8426	-0.082828	-0.039717
-0.082042	0.494395	-0.082155	22.8369	-0.081997	-0.04137
-0.081211	0.491613	-0.081324	22.8313	-0.081166	-0.042837
-0.08038	0.488826	-0.080493	22.8254	-0.080335	-0.044299
-0.079549	0.486032	-0.079662	22.8173	-0.079504	-0.045765
-0.078718	0.483251	-0.078831	22.8051	-0.078673	-0.047232
-0.077887	0.480471	-0.078	22.793	-0.077842	-0.048693
-0.077056	0.477683	-0.077169	22.781	-0.077011	-0.050156
-0.076225	0.474798	-0.076338	22.7691	-0.07618	-0.051624
-0.075394	0.471813	-0.075507	22.7573	-0.075349	-0.053086
-0.074563	0.468819	-0.074676	22.7454	-0.074518	-0.054553
-0.073732	0.467259	-0.073845	22.7336	-0.073687	-0.056016
-0.072901	0.467265	-0.073014	22.7217	-0.072856	-0.057433
-0.07207	0.467671	-0.072183	22.7099	-0.072025	-0.058821
-0.071239	0.468077	-0.071352	22.6975	-0.071194	-0.060025
-0.070408	0.468485	-0.070521	22.6825	-0.070363	-0.060292
-0.069577	0.468892	-0.06969	22.6643	-0.069532	-0.059825
-0.068746	0.469299	-0.068859	22.6464	-0.068701	-0.059357
-0.067915	0.469705	-0.068028	22.6301	-0.06787	-0.058892
-0.067084	0.470877	-0.067197	22.6173	-0.067039	-0.05844
-0.066253	0.472713	-0.066366	22.6045	-0.066208	-0.057988
-0.065422	0.474565	-0.065535	22.5917	-0.065377	-0.057522
-0.064591	0.476053	-0.064704	22.5789	-0.064546	-0.057182
-0.06376	0.477292	-0.063873	22.5661	-0.063715	-0.057315
-0.062929	0.478584	-0.063042	22.5533	-0.062884	-0.057865
-0.062098	0.47991	-0.062211	22.5393	-0.062053	-0.058417
-0.061267	0.481237	-0.06138	22.5192	-0.061222	-0.05913
-0.060436	0.482567	-0.060549	22.4931	-0.060391	-0.060075
-0.059605	0.483893	-0.059718	22.4671	-0.05956	-0.06102
-0.058774	0.48522	-0.058887	22.4432	-0.05873	-0.061964
-0.057943	0.485188	-0.058056	22.4237	-0.057899	-0.062906
-0.057112	0.482732	-0.057225	22.4042	-0.057068	-0.063848
-0.056282	0.480288	-0.056394	22.3846	-0.056237	-0.064791
-0.055451	0.477909	-0.055563	22.3651	-0.055406	-0.066
-0.05462	0.475652	-0.054732	22.3455	-0.054575	-0.067781
-0.053789	0.47343	-0.053901	22.3259	-0.053744	-0.069825
-0.052958	0.471203	-0.05307	22.2983	-0.052913	-0.071877
-0.052127	0.468977	-0.052239	22.2366	-0.052082	-0.073962
-0.051296	0.466751	-0.051408	22.1485	-0.051251	-0.076082
-0.050465	0.46453	-0.050577	22.0607	-0.05042	-0.078203
-0.049634	0.466079	-0.049746	21.9752	-0.049589	-0.080321
-0.048803	0.483531	-0.048915	21.8932	-0.048758	-0.082443
-0.047972	0.517498	-0.048084	21.8114	-0.047927	-0.084568
-0.047141	0.551486	-0.047253	21.7295	-0.047096	-0.08669
-0.04631	0.585067	-0.046422	21.6478	-0.046265	-0.076969
-0.045479	0.617668	-0.045591	21.5658	-0.045434	-0.042958
-0.044648	0.650059	-0.04476	21.484	-0.044603	-0.000538
-0.043817	0.682501	-0.043929	21.401	-0.043772	0.04182
-0.042986	0.714964	-0.043098	21.3133	-0.042941	0.084793
-0.042155	0.747335	-0.042267	21.2203	-0.04211	0.128223
-0.041324	0.779736	-0.041436	21.1285	-0.041279	0.171587
-0.040493	0.81164	-0.040605	21.0431	-0.040448	0.214847
-0.039662	0.84176	-0.039774	20.9657	-0.039617	0.258259
-0.038831	0.870777	-0.038943	20.8898	-0.038786	0.301747
-0.038	0.899654	-0.038112	20.8105	-0.037955	0.345137
-0.037169	0.929954	-0.037281	20.7311	-0.037124	0.380573
-0.036338	0.962725	-0.03645	20.6516	-0.036293	0.401969
-0.035507	0.995442	-0.035619	20.5719	-0.035462	0.423293
-0.034676	1.0283	-0.034788	20.4936	-0.034631	0.44499
-0.033845	1.06135	-0.033957	20.4255	-0.0338	0.467045
-0.033014	1.09409	-0.033126	20.3638	-0.032969	0.489344
-0.032183	1.12682	-0.032295	20.3062	-0.032138	0.511679
-0.031352	1.15693	-0.031464	20.2828	-0.031307	0.533968
-0.030521	1.18125	-0.030634	20.2897	-0.030476	0.556301
-0.02969	1.20424	-0.029803	20.2966	-0.029645	0.57868
-0.028859	1.22363	-0.028972	20.3036	-0.028814	0.600687
-0.028028	1.22755	-0.028141	20.3105	-0.027983	0.621016
-0.027197	1.21427	-0.02731	20.3174	-0.027152	0.639379
-0.026366	1.20104	-0.026479	20.3243	-0.026321	0.657795
-0.025535	1.18778	-0.025648	20.3332	-0.02549	0.664533
-0.024704	1.17453	-0.024817	20.3599	-0.024659	0.646893
-0.023873	1.16125	-0.023986	20.3939	-0.023828	0.620768
-0.023042	1.14802	-0.023155	20.4286	-0.022997	0.594615
-0.022211	1.13407	-0.022324	20.4676	-0.022166	0.568525
-0.02138	1.11854	-0.021493	20.5126	-0.021335	0.542373
-0.020549	1.10291	-0.020662	20.5577	-0.020504	0.51624
-0.019718	1.08778	-0.019831	20.6027	-0.019673	0.489821
-0.018887	1.07438	-0.019	20.6477	-0.018842	0.461666
-0.018056	1.06216	-0.018169	20.6928	-0.018011	0.43145
-0.017225	1.04994	-0.017338	20.7377	-0.01718	0.401149
-0.016394	1.03772	-0.016507	20.7838	-0.016349	0.378798
-0.015563	1.02551	-0.015676	20.8456	-0.015518	0.370698
-0.014732	1.0133	-0.014845	20.9082	-0.014687	0.362599
-0.013901	1.00112	-0.014014	20.9705	-0.013856	0.354693
-0.01307	0.988073	-0.013183	21.0224	-0.013025	0.346941
-0.012239	0.973322	-0.012352	21.0676	-0.012195	0.338912
-0.011408	0.958983	-0.011521	21.1128	-0.011364	0.330805
-0.010577	0.946049	-0.01069	21.1577	-0.010533	0.322315
-0.009746	0.939331	-0.009859	21.2031	-0.009702	0.311813
-0.008915	0.934149	-0.009028	21.2482	-0.008871	0.298839
-0.008084	0.928971	-0.008197	21.2933	-0.00804	0.286021
-0.007253	0.923784	-0.007366	21.3389	-0.007209	0.274602
-0.006423	0.918602	-0.006535	21.3964	-0.006378	0.265544
-0.005592	0.913417	-0.005704	21.4555	-0.005547	0.256453
-0.004761	0.888567	-0.004873	21.5362	-0.004716	0.224648
-0.00393	0.764788	-0.004042	22.0059	-0.003885	0.131887
-0.003099	0.747673	-0.003211	22.0627	-0.003054	0.116043
-0.002268	0.735653	-0.00238	22.0995	-0.002223	0.111767
-0.001437	0.725551	-0.001549	22.1292	-0.001392	0.108211
-0.000606	0.715495	-0.000718	22.1419	-0.000561	0.105128
0.000225	0.706205	0.000113	22.1498	0.00027	0.102333
0.001056	0.697938	0.000944	22.1571	0.001101	0.099728
0.001887	0.691937	0.001775	22.1643	0.001932	0.097053
0.002718	0.688565	0.002606	22.1714	0.002763	0.094129
0.003549	0.68518	0.003437	22.1787	0.003594	0.091086
0.00438	0.681804	0.004268	22.1858	0.004425	0.088037
0.005211	0.678411	0.005099	22.1931	0.005256	0.085001
0.006042	0.675035	0.00593	22.2011	0.006087	0.082014
0.006873	0.671653	0.006761	22.209	0.006918	0.07902
0.007704	0.668081	0.007592	22.2159	0.007749	0.076013
0.008535	0.664023	0.008423	22.2166	0.00858	0.073011
0.009366	0.65994	0.009254	22.2159	0.009411	0.07001
0.010197	0.656168	0.010085	22.2151	0.010242	0.067021
0.011028	0.653474	0.010916	22.2143	0.011073	0.063812
0.011859	0.651356	0.011747	22.2135	0.011904	0.060013
0.01269	0.64924	0.012578	22.2127	0.012735	0.055887
0.013521	0.647118	0.013409	22.2119	0.013566	0.052009
0.014352	0.644985	0.01424	22.2115	0.014397	0.049207
0.015183	0.642862	0.015071	22.216	0.015228	0.047624
0.016014	0.640682	0.015902	22.2211	0.016059	0.04603
0.016845	0.637761	0.016733	22.2264	0.01689	0.044442
0.017676	0.633235	0.017564	22.2327	0.017721	0.042853
0.018507	0.628704	0.018395	22.2394	0.018552	0.041275
0.019338	0.624447	0.019226	22.246	0.019383	0.039685
0.020169	0.621138	0.020057	22.2527	0.020214	0.04051
0.021	0.618043	0.020888	22.2593	0.021045	0.047532
0.021831	0.614952	0.021719	22.266	0.021876	0.055955
0.022662	0.611836	0.02255	22.2727	0.022707	0.064497
0.023493	0.60873	0.023381	22.2816	0.023538	0.073291
0.024324	0.60563	0.024212	22.298	0.024369	0.082188
0.025155	0.602522	0.025043	22.3144	0.0252	0.091049
0.025986	0.59931	0.025874	22.3307	0.026031	0.099999
0.026817	0.59587	0.026705	22.3464	0.026862	0.108899
0.027648	0.59246	0.027536	22.362	0.027693	0.117804
0.028479	0.589203	0.028367	22.3777	0.028524	0.126663
0.02931	0.586477	0.029198	22.3933	0.029355	0.132388
0.030141	0.583754	0.030029	22.409	0.030186	0.129932
0.030972	0.581032	0.03086	22.4247	0.031017	0.127467
0.031803	0.578281	0.031691	22.4403	0.031848	0.125197
0.032634	0.57556	0.032522	22.4574	0.032679	0.123534
0.033465	0.572832	0.033353	22.4764	0.03351	0.122192
0.034296	0.570005	0.034184	22.4956	0.03434	0.120853
0.035127	0.566743	0.035015	22.5145	0.035171	0.119511
0.035958	0.563044	0.035846	22.5283	0.036002	0.11817
0.036789	0.559391	0.036677	22.5414	0.036833	0.116821
0.03762	0.556407	0.037508	22.5546	0.037664	0.115537
0.038451	0.555108	0.038339	22.5677	0.038495	0.114527
0.039282	0.553813	0.03917	22.5809	0.039326	0.113868
0.040113	0.552518	0.040001	22.594	0.040157	0.113229
0.040944	0.551225	0.040832	22.6071	0.040988	0.111097
0.041775	0.549964	0.041663	22.6212	0.041819	0.102058
0.042605	0.548725	0.042494	22.6361	0.04265	0.091328
0.043436	0.547339	0.043325	22.651	0.043481	0.080656
0.044267	0.545256	0.044156	22.6639	0.044312	0.069995
0.045098	0.542753	0.044987	22.6691	0.045143	0.059303
0.045929	0.540258	0.045818	22.6743	0.045974	0.048594
0.04676	0.537858	0.046649	22.6795	0.046805	0.03788
0.047591	0.535677	0.04748	22.6846	0.047636	0.0272
0.048422	0.533495	0.048311	22.6898	0.048467	0.016459
0.049253	0.531311	0.049142	22.695	0.049298	0.005754
0.050084	0.529135	0.049973	22.7001	0.050129	-0.003036
0.050915	0.526948	0.050804	22.7066	0.05096	-0.002387
0.051746	0.524767	0.051635	22.7137	0.051791	-0.001738
0.052577	0.522651	0.052466	22.7208	0.052622	-0.001092
0.053408	0.52103	0.053297	22.7264	0.053453	-0.000443
0.054239	0.519602	0.054128	22.7302	0.054284	0.000208
0.05507	0.518221	0.054959	22.7338	0.055115	0.000853
0.055901	0.517253	0.05579	22.7374	0.055946	0.001336
0.056732	0.516807	0.056621	22.7411	0.056777	0.000652
0.057563	0.51636	0.057452	22.7447	0.057608	-0.001395
0.058394	0.515914	0.058283	22.7484	0.058439	-0.003484
0.059225	0.515467	0.059113	22.752	0.05927	-0.005798
0.060056	0.515021	0.059944	22.7601	0.060101	-0.008527
0.060887	0.514575	0.060775	22.7701	0.060932	-0.011259
0.061718	0.514021	0.061606	22.7801	0.061763	-0.013993
0.062549	0.51239	0.062437	22.7894	0.062594	-0.016705
0.06338	0.510638	0.063268	22.7978	0.063425	-0.019445
0.064211	0.508953	0.064099	22.8061	0.064256	-0.022164
0.065042	0.507964	0.06493	22.8145	0.065087	-0.024839
0.065873	0.507416	0.065761	22.8228	0.065918	-0.027205
0.066704	0.506868	0.066592	22.8312	0.066749	-0.029449
0.067535	0.50632	0.067423	22.8391	0.06758	-0.031685
0.068366	0.505771	0.068254	22.8472	0.068411	-0.033918
0.069197	0.505224	0.069085	22.8549	0.069242	-0.036133
0.070028	0.504679	0.069916	22.8625	0.070073	-0.038341
0.070859	0.504122	0.070747	22.8701	0.070904	-0.040524
0.07169	0.503445	0.071578	22.8766	0.071735	-0.042752
0.072521	0.502774	0.072409	22.8824	0.072566	-0.044955
0.073352	0.502067	0.07324	22.8881	0.073397	-0.047178
0.074183	0.500847	0.074071	22.8938	0.074228	-0.049422
0.075014	0.499419	0.074902	22.8995	0.075059	-0.051928
0.075845	0.497977	0.075733	22.9053	0.07589	-0.054513
0.076676	0.496549	0.076564	22.911	0.076721	-0.056985
0.077507	0.495114	0.077395	22.9163	0.077552	-0.058321
0.078338	0.493681	0.078226	22.9208	0.078383	-0.058198
0.079169	0.492232	0.079057	22.9252	0.079214	-0.058076
0.08	0.490345	0.079888	22.9295	0.080045	-0.057953
0.080831	0.486962	0.080719	22.93	0.080875	-0.05783
0.081662	0.48359	0.08155	22.9282	0.081706	-0.057708
0.082493	0.480251	0.082381	22.9261	0.082537	-0.05759
0.083324	0.478063	0.083212	22.924	0.083368	-0.05756
0.084155	0.475996	0.084043	22.9219	0.084199	-0.057957
0.084986	0.473922	0.084874	22.9198	0.08503	-0.058354
0.085817	0.471851	0.085705	22.9177	0.085861	-0.058781
0.086648	0.469778	0.086536	22.9155	0.086692	-0.059528
0.087479	0.467709	0.087367	22.9132	0.087523	-0.060413
0.08831	0.465644	0.088198	22.9109	0.088354	-0.061292
0.089141	0.463763	0.089029	22.9086	0.089185	-0.062175
0.089972	0.463186	0.08986	22.9068	0.090016	-0.063057
0.090803	0.462608	0.090691	22.9052	0.090847	-0.063939
0.091633	0.462038	0.091522	22.9036	0.091678	-0.064818
0.092464	0.461591	0.092353	22.902	0.092509	-0.065611
0.093295	0.461144	0.093184	22.9004	0.09334	-0.066222
0.094126	0.460696	0.094015	22.8987	0.094171	-0.066831
0.094957	0.460258	0.094846	22.8971	0.095002	-0.067466
0.095788	0.459837	0.095677	22.8964	0.095833	-0.067813
0.096619	0.459395	0.096508	22.8962	0.096664	-0.068087
0.09745	0.45895	0.097339	22.8961	0.097495	-0.06836
0.098281	0.458491	0.09817	22.8963	0.098326	-0.068633
0.099112	0.458003	0.099001	22.8974	0.099157	-0.068905
0.099943	0.457512	0.099832	22.8986	0.099988	-0.069178
0.100774	0.457382	0.100663	22.8999	0.100819	-0.069449
0.101605	0.458715	0.101494	22.9012	0.10165	-0.069112
0.102436	0.460161	0.102325	22.9024	0.102481	-0.068347
0.103267	0.461615	0.103156	22.9037	0.103312	-0.067577
0.104098	0.463062	0.103987	22.9049	0.104143	-0.066757
0.104929	0.464512	0.104818	22.9057	0.104974	-0.065482
0.10576	0.465963	0.105649	22.9062	0.105805	-0.064197
0.106591	0.467411	0.10648	22.9066	0.106636	-0.0629
0.107422	0.468531	0.107311	22.9072	0.107467	-0.061614
0.108253	0.469402	0.108142	22.9079	0.108298	-0.060317
0.109084	0.470254	0.108973	22.9086	0.109129	-0.05903
0.109915	0.47097	0.109804	22.9093	0.10996	-0.057739
0.110746	0.470447	0.110635	22.91	0.110791	-0.057356
0.111577	0.469806	0.111466	22.9107	0.111622	-0.057236
0.112408	0.469162	0.112297	22.9114	0.112453	-0.057127
0.113239	0.468518	0.113128	22.9121	0.113284	-0.057088
0.11407	0.467876	0.113959	22.9139	0.114115	-0.057216
0.114901	0.467227	0.11479	22.9162	0.114946	-0.057353
0.115732	0.466586	0.115621	22.9186	0.115777	-0.057489
0.116563	0.466917	0.116452	22.9201	0.116608	-0.057627
0.117394	0.467778	0.117283	22.921	0.117439	-0.057764
0.118225	0.468691	0.118114	22.9219	0.11827	-0.057901
0.119056	0.469615	0.118945	22.9227	0.119101	-0.058037
0.119887	0.470561	0.119776	22.9236	0.119932	-0.057453
0.120718	0.47151	0.120607	22.9244	0.120763	-0.056635
0.121549	0.472468	0.121438	22.9252	0.121594	-0.055805
0.12238	0.473429	0.122269	22.926	0.122425	-0.055565
0.123211	0.474381	0.1231	22.9262	0.123256	-0.055755
0.124042	0.47533	0.123931	22.9263	0.124087	-0.055971
0.124873	0.47629	0.124762	22.9263	0.124918	-0.056188
0.125704	0.474671	0.125593	22.9268	0.125749	-0.056405
0.126535	0.472416	0.126424	22.9276	0.12658	-0.05662
0.127366	0.470119	0.127255	22.9285	0.12741	-0.056837
0.128197	0.468132	0.128086	22.9293	0.128241	-0.057054
0.129028	0.466419	0.128917	22.9302	0.129072	-0.057371
0.129859	0.464709	0.129748	22.9311	0.129903	-0.057719
0.13069	0.463022	0.130579	22.9319	0.130734	-0.058072
0.131521	0.461318	0.13141	22.9325	0.131565	-0.057556
0.132352	0.459622	0.132241	22.9325	0.132396	-0.056747
0.133183	0.457916	0.133072	22.9323	0.133227	-0.055918
0.134014	0.456226	0.133903	22.9321	0.134058	-0.05509
0.134845	0.456226	0.134734	22.9308	0.134889	-0.054267
0.135676	0.4565	0.135565	22.929	0.13572	-0.053438
0.136507	0.456775	0.136396	22.9271	0.136551	-0.05261
0.137338	0.456117	0.137227	22.9252	0.137382	-0.051779
0.138169	0.454905	0.138058	22.9233	0.138213	-0.051164
0.139	0.453621	0.138889	22.9214	0.139044	-0.050569
0.139831	0.452343	0.13972	22.9195	0.139875	-0.049976
0.140662	0.451062	0.140551	22.9179	0.140706	-0.050082
0.141492	0.44978	0.141382	22.9168	0.141537	-0.050433
0.142323	0.448507	0.142213	22.9157	0.142368	-0.050804
0.143154	0.446989	0.143044	22.9148	0.143199	-0.051177
0.143985	0.444472	0.143875	22.9144	0.14403	-0.051549
0.144816	0.44179	0.144706	22.9141	0.144861	-0.051919
0.145647	0.439113	0.145537	22.9139	0.145692	-0.052292
0.146478	0.438893	0.146368	22.9137	0.146523	-0.052637
0.147309	0.439412	0.147198	22.9135	0.147354	-0.052938
0.14814	0.439975	0.148029	22.9133	0.148185	-0.053243
0.148971	0.440518	0.14886	22.9131	0.149016	-0.053551
0.149802	0.441074	0.149691	22.9121	0.149847	-0.053771
0.150633	0.441642	0.150522	22.9106	0.150678	-0.053949
0.151464	0.44221	0.151353	22.9091	0.151509	-0.054122
0.152295	0.442723	0.152184	22.9078	0.15234	-0.054294
0.153126	0.443162	0.153015	22.9072	0.153171	-0.054467
0.153957	0.443582	0.153846	22.9068	0.154002	-0.05464
0.154788	0.444002	0.154677	22.9063	0.154833	-0.054812
0.155619	0.442949	0.155508	22.9059	0.155664	-0.05568
0.15645	0.441397	0.156339	22.9055	0.156495	-0.057182
0.157281	0.439842	0.15717	22.905	0.157326	-0.05881
0.158112	0.438286	0.158001	22.9046	0.158157	-0.060433
0.158943	0.436732	0.158832	22.9043	0.158988	-0.061867
0.159774	0.435178	0.159663	22.9041	0.159819	-0.063251
0.160605	0.433618	0.160494	22.9038	0.16065	-0.064637
0.161436	0.432041	0.161325	22.9033	0.161481	-0.066025
0.162267	0.430452	0.162156	22.9023	0.162312	-0.067412
0.163098	0.428862	0.162987	22.9011	0.163143	-0.068802
0.163929	0.427478	0.163818	22.9	0.163974	-0.07019
0.16476	0.427015	0.164649	22.8989	0.164805	-0.070965
0.165591	0.42683	0.16548	22.8978	0.165636	-0.071197
0.166422	0.426645	0.166311	22.8966	0.166467	-0.071334
0.167253	0.42646	0.167142	22.8953	0.167298	-0.071487
0.168084	0.426275	0.167973	22.8932	0.168129	-0.07168
0.168915	0.42609	0.168804	22.8908	0.16896	-0.07188
0.169746	0.425905	0.169635	22.8884	0.169791	-0.072081
0.170577	0.425681	0.170466	22.8868	0.170622	-0.072281
0.171408	0.425442	0.171297	22.8856	0.171453	-0.072481
0.172239	0.425201	0.172128	22.8845	0.172284	-0.072682
0.17307	0.425017	0.172959	22.8834	0.173115	-0.072882
0.173901	0.424908	0.17379	22.8824	0.173946	-0.073017
0.174732	0.424815	0.174621	22.8814	0.174776	-0.073131
0.175563	0.424724	0.175452	22.8804	0.175607	-0.073243
0.176394	0.424632	0.176283	22.8792	0.176438	-0.072632
0.177225	0.42454	0.177114	22.8775	0.177269	-0.071394
0.178056	0.424448	0.177945	22.8754	0.1781	-0.070052
0.178887	0.424467	0.178776	22.8734	0.178931	-0.068716
0.179718	0.425525	0.179607	22.8713	0.179762	-0.067378
0.180549	0.426863	0.180438	22.869	0.180593	-0.066037
0.18138	0.428202	0.181269	22.8668	0.181424	-0.064698
0.182211	0.429566	0.1821	22.8646	0.182255	-0.063363
0.183042	0.430939	0.182931	22.8624	0.183086	-0.060623
0.183873	0.432318	0.183762	22.8601	0.183917	-0.057638
0.184704	0.433697	0.184593	22.8579	0.184748	-0.054634
0.185535	0.435074	0.185424	22.8555	0.185579	-0.052275
0.186366	0.436452	0.186255	22.8528	0.18641	-0.05045
0.187197	0.437823	0.187086	22.8501	0.187241	-0.048704
0.188028	0.439468	0.187917	22.8474	0.188072	-0.046959
0.188859	0.441566	0.188748	22.8454	0.188903	-0.045212
0.18969	0.44377	0.189579	22.8439	0.189734	-0.043471
0.19052	0.445977	0.19041	22.8424	0.190565	-0.041723
0.191351	0.448217	0.191241	22.8409	0.191396	-0.039558
0.192182	0.450478	0.192072	22.8394	0.192227	-0.036383
0.193013	0.452729	0.192903	22.8379	0.193058	-0.033041
0.193844	0.454994	0.193734	22.8364	0.193889	-0.029684
0.194675	0.45725	0.194565	22.8343	0.19472	-0.026407
0.195506	0.459507	0.195396	22.8316	0.195551	-0.023146
0.196337	0.461767	0.196227	22.8287	0.196382	-0.019896
0.197168	0.46471	0.197058	22.826	0.197213	-0.016635
0.197999	0.46886	0.197889	22.8239	0.198044	-0.013379
0.19883	0.473236	0.19872	22.8219	0.198875	-0.010125
0.199661	0.477489	0.199551	22.82	0.199706	-0.006937
0.200492	0.48066	0.200382	22.8181	0.200537	-0.004362
0.201323	0.483579	0.201213	22.8162	0.201368	-0.002194
0.202154	0.486325	0.202044	22.8143	0.202199	-1.8e-05
0.202985	0.488941	0.202875	22.8124	0.20303	0.002257
0.203816	0.491651	0.203706	22.8096	0.203861	0.003542
0.204647	0.494527	0.204537	22.8059	0.204692	0.004175
0.205478	0.497468	0.205368	22.8022	0.205523	0.004809
0.206309	0.500265	0.206199	22.7987	0.206354	0.005442
0.20714	0.502392	0.20703	22.7954	0.207185	0.006077
0.207971	0.504072	0.207861	22.7922	0.208016	0.006712
0.208802	0.505567	0.208692	22.789	0.208847	0.007345
0.209633	0.50664	0.209523	22.7858	0.209678	0.008037
0.210464	0.507496	0.210354	22.7827	0.210509	0.008781
0.211295	0.508354	0.211185	22.7795	0.21134	0.009536
0.212126	0.509209	0.212016	22.7763	0.212171	0.009997
0.212957	0.510063	0.212847	22.7722	0.213002	0.009581
0.213788	0.510918	0.213678	22.7674	0.213833	0.008738
0.214619	0.511772	0.214509	22.7626	0.214664	0.007896
0.21545	0.512718	0.21534	22.7584	0.215495	0.007054
0.216281	0.513865	0.216171	22.7548	0.216326	0.006209
0.217112	0.515113	0.217002	22.7514	0.217157	0.005366
0.217943	0.515878	0.217833	22.7479	0.217988	0.004525
0.218774	0.515558	0.218664	22.7445	0.218819	0.004705
0.219605	0.514692	0.219495	22.741	0.21965	0.005609
0.220436	0.513828	0.220326	22.7375	0.22048	0.006579
0.221267	0.512966	0.221157	22.734	0.221311	0.007853
0.222098	0.512103	0.221988	22.7296	0.222142	0.009616
0.222929	0.511239	0.222819	22.7247	0.222973	0.011542
0.22376	0.510378	0.22365	22.7198	0.223804	0.013478
0.224591	0.509185	0.224481	22.7158	0.224635	0.015414
0.225422	0.507527	0.225312	22.7126	0.225466	0.017336
0.226253	0.505713	0.226143	22.7094	0.226297	0.019265
0.227084	0.504048	0.226974	22.7064	0.227128	0.021079
0.227915	0.503085	0.227805	22.7035	0.227959	0.022312
0.228746	0.50253	0.228636	22.7007	0.22879	0.023273
0.229577	0.501979	0.229467	22.6978	0.229621	0.024233
0.230408	0.501426	0.230298	22.6944	0.230452	0.025135
0.231239	0.500869	0.231129	22.6898	0.231283	0.025979
0.23207	0.500315	0.23196	22.6843	0.232114	0.026816
0.232901	0.499761	0.232791	22.6787	0.232945	0.027655
0.233732	0.499245	0.233622	22.6737	0.233776	0.028494
0.234563	0.498781	0.234453	22.6698	0.234607	0.029332
0.235394	0.498332	0.235283	22.6659	0.235438	0.030172
0.236225	0.497789	0.236115	22.662	0.236269	0.030965
0.237056	0.497039	0.236945	22.6581	0.2371	0.031563
0.237887	0.496196	0.237776	22.6542	0.237931	0.032076
0.238718	0.495349	0.238607	22.6502	0.238762	0.032586
0.239549	0.494504	0.239438	22.6458	0.239593	0.032005
0.240379	0.493665	0.240269	22.6397	0.240424	0.030766
0.24121	0.492822	0.2411	22.6326	0.241255	0.029463
0.242041	0.491977	0.241931	22.6254	0.242086	0.028162
0.242872	0.491467	0.242762	22.6189	0.242917	0.026868
0.243703	0.4913	0.243593	22.6132	0.243748	0.025565
0.244534	0.491219	0.244424	22.6075	0.244579	0.024263
0.245365	0.491495	0.245255	22.6018	0.24541	0.02304
0.246196	0.49222	0.246086	22.5961	0.246241	0.02192
0.247027	0.493085	0.246917	22.5904	0.247072	0.020834
0.247858	0.49395	0.247748	22.5847	0.247903	0.019881
0.248689	0.494819	0.248579	22.5785	0.248734	0.019524
0.24952	0.495691	0.24941	22.571	0.249565	0.019411
0.250351	0.496561	0.250241	22.5626	0.250396	0.019299
0.251182	0.497428	0.251072	22.5545	0.251227	0.019187
0.252013	0.498347	0.251903	22.5476	0.252058	0.019075
0.252844	0.499305	0.252734	22.5416	0.252889	0.018964
0.253675	0.500267	0.253565	22.5356	0.25372	0.018859
0.254506	0.501188	0.254396	22.5296	0.254551	0.018018
0.255337	0.502024	0.255227	22.5237	0.255382	0.01642
0.256168	0.502795	0.256058	22.5177	0.256213	0.014535
0.256999	0.503568	0.256889	22.5116	0.257044	0.012646
0.25783	0.504393	0.25772	22.5054	0.257875	0.01091
0.258661	0.505248	0.258551	22.4985	0.258706	0.009324
0.259492	0.506104	0.259382	22.4916	0.259537	0.007735
0.260323	0.50696	0.260213	22.4852	0.260368	0.006148
0.261154	0.507599	0.261044	22.4805	0.261199	0.004561
0.261985	0.507858	0.261875	22.4768	0.26203	0.002973
0.262816	0.508077	0.262706	22.4731	0.262861	0.001425
0.263647	0.508091	0.263537	22.4694	0.263692	0.000297
0.264478	0.507688	0.264368	22.4657	0.264523	-0.000364
0.265309	0.507144	0.265199	22.462	0.265354	-0.001026
0.26614	0.506599	0.26603	22.4583	0.266185	-0.001734
0.266971	0.506055	0.266861	22.4533	0.267016	-0.002552
0.267802	0.505511	0.267692	22.4463	0.267846	-0.003426
0.268633	0.504966	0.268523	22.4393	0.268677	-0.004302
0.269464	0.504414	0.269354	22.4328	0.269508	-0.00518
0.270295	0.503785	0.270185	22.4276	0.270339	-0.006056
0.271126	0.50305	0.271016	22.4233	0.27117	-0.006929
0.271957	0.502315	0.271847	22.419	0.272001	-0.007748
0.272788	0.501546	0.272678	22.4147	0.272832	-0.008352
0.273619	0.500721	0.273509	22.4104	0.273663	-0.008786
0.27445	0.499892	0.27434	22.4061	0.274494	-0.009219
0.275281	0.499064	0.275171	22.4015	0.275325	-0.008997
0.276112	0.498236	0.276002	22.3956	0.276156	-0.007825
0.276943	0.497407	0.276833	22.3882	0.276987	-0.006455
0.277774	0.496578	0.277664	22.3808	0.277818	-0.005086
0.278605	0.495872	0.278495	22.3737	0.278649	-0.003718
0.279436	0.495524	0.279326	22.3671	0.27948	-0.002348
0.280267	0.49544	0.280157	22.3607	0.280311	-0.000979
0.281098	0.495356	0.280988	22.3546	0.281142	1.5e-05
0.281929	0.495508	0.281819	22.3488	0.281973	0.000338
0.28276	0.496025	0.28265	22.343	0.282804	0.00038
0.283591	0.49658	0.283481	22.3367	0.283635	0.000378
0.284422	0.497133	0.284312	22.3302	0.284466	-6.7e-05
0.285253	0.497687	0.285143	22.323	0.285297	-0.000952
0.286084	0.498241	0.285974	22.3151	0.286128	-0.001838
0.286915	0.498795	0.286805	22.3071	0.286959	-0.002723
0.287746	0.49925	0.287636	22.2996	0.28779	-0.003608
0.288577	0.499504	0.288467	22.295	0.288621	-0.004493
0.289407	0.499667	0.289298	22.2904	0.289452	-0.005379
0.290238	0.499839	0.290129	22.2858	0.290283	-0.006211
0.291069	0.500094	0.29096	22.2812	0.291114	-0.006957
0.2919	0.50045	0.291791	22.2766	0.291945	-0.007671
0.292731	0.500805	0.292622	22.2719	0.292776	-0.00845
0.293562	0.501159	0.293453	22.267	0.293607	-0.009448
0.294393	0.501514	0.294284	22.26	0.294438	-0.010602
0.295224	0.501869	0.295115	22.2518	0.295269	-0.011755
0.296055	0.502223	0.295946	22.2437	0.2961	-0.01291
0.296886	0.502392	0.296777	22.2365	0.296931	-0.014065
0.297717	0.502276	0.297608	22.2314	0.297762	-0.015222
0.298548	0.502102	0.298439	22.2263	0.298593	-0.016377
0.299379	0.501797	0.29927	22.2212	0.299424	-0.016778
0.30021	0.501124	0.300101	22.2161	0.300255	-0.016353
0.301041	0.500205	0.300932	22.211	0.301086	-0.015845
0.301872	0.499287	0.301763	22.2059	0.301917	-0.014933
0.302703	0.498365	0.302594	22.2005	0.302748	-0.013358
0.303534	0.497445	0.303425	22.193	0.303579	-0.011523
0.304365	0.496525	0.304256	22.1851	0.30441	-0.009686
0.305196	0.495604	0.305087	22.1773	0.305241	-0.007853
0.306027	0.494928	0.305918	22.1702	0.306072	-0.006025
0.306858	0.494536	0.306749	22.1638	0.306903	-0.004271
0.307689	0.494143	0.30758	22.1573	0.307734	-0.002651
0.30852	0.493862	0.308411	22.1509	0.308565	-0.00128
0.309351	0.493773	0.309242	22.1445	0.309396	-0.000303
0.310182	0.493771	0.310073	22.1381	0.310227	0.000701
0.311013	0.493768	0.310904	22.1317	0.311058	0.001682
0.311844	0.493766	0.311735	22.1249	0.311889	0.002572
0.312675	0.493764	0.312566	22.1167	0.31272	0.003407
0.313506	0.493761	0.313397	22.1084	0.31355	0.004243
0.314337	0.493705	0.314228	22.1007	0.314381	0.005079
0.315168	0.493306	0.315059	22.0948	0.315212	0.005914
0.315999	0.492393	0.31589	22.0902	0.316043	0.00675
0.31683	0.491482	0.316721	22.0856	0.316874	0.007485
0.317661	0.490658	0.317552	22.081	0.317705	0.007521
0.318492	0.490191	0.318383	22.0764	0.318536	0.006408
0.319323	0.48981	0.319214	22.0717	0.319367	0.005283
0.320154	0.489427	0.320045	22.067	0.320198	0.003767
0.320985	0.489045	0.320876	22.0607	0.321029	0.001114
0.321816	0.488665	0.321707	22.0517	0.32186	-0.001666
0.322647	0.488282	0.322538	22.0427	0.322691	-0.004461
0.323478	0.487779	0.323369	22.0342	0.323522	-0.007243
0.324309	0.486719	0.324199	22.0276	0.324353	-0.010024
0.32514	0.485348	0.325031	22.0214	0.325184	-0.012814
0.325971	0.483981	0.325861	22.0152	0.326015	-0.015436
0.326802	0.482503	0.326692	22.009	0.326846	-0.017406
0.327633	0.480605	0.327523	22.0028	0.327677	-0.018756
0.328464	0.478694	0.328354	21.9966	0.328508	-0.020077
0.329295	0.476799	0.329185	21.9903	0.329339	-0.021136
0.330126	0.474913	0.330016	21.9833	0.33017	-0.021656
0.330957	0.473023	0.330847	21.9755	0.331001	-0.02218
0.331788	0.471125	0.331678	21.9677	0.331832	-0.022704
0.332619	0.469329	0.332509	21.9603	0.332663	-0.023223
0.33345	0.467929	0.33334	21.9543	0.333494	-0.023743
0.334281	0.466612	0.334171	21.9485	0.334325	-0.024265
0.335112	0.465364	0.335002	21.943	0.335156	-0.025143
0.335943	0.464471	0.335833	21.9378	0.335987	-0.027023
0.336774	0.464067	0.336664	21.932	0.336818	-0.02927
0.337605	0.46366	0.337495	21.9261	0.337649	-0.031407
0.338436	0.463256	0.338326	21.9201	0.33848	-0.0328
0.339266	0.462853	0.339157	21.9117	0.339311	-0.033093
0.340097	0.462446	0.339988	21.9017	0.340142	-0.033385
0.340928	0.46204	0.340819	21.8916	0.340973	-0.033678
0.341759	0.461868	0.34165	21.8823	0.341804	-0.03397
0.34259	0.462469	0.342481	21.8764	0.342635	-0.034262
0.343421	0.463256	0.343312	21.8706	0.343466	-0.034553
0.344252	0.464185	0.344143	21.8649	0.344297	-0.034497
0.345083	0.465659	0.344974	21.8591	0.345128	-0.033593
0.345914	0.467435	0.345805	21.8534	0.345959	-0.032604
0.346745	0.469205	0.346636	21.8476	0.34679	-0.031789
0.347576	0.470981	0.347467	21.8419	0.347621	-0.031638
0.348407	0.472745	0.348298	21.8344	0.348452	-0.032084
0.349238	0.474521	0.349129	21.8265	0.349283	-0.032529
0.350069	0.476268	0.34996	21.8184	0.350114	-0.032973
0.3509	0.477792	0.350791	21.8111	0.350945	-0.033415
0.351731	0.47881	0.351622	21.8047	0.351776	-0.033862
0.352562	0.479826	0.352453	21.7983	0.352607	-0.034305
0.353393	0.480711	0.353284	21.7919	0.353438	-0.035062
0.354224	0.481228	0.354115	21.7855	0.354269	-0.036573
0.355055	0.48166	0.354946	21.7791	0.3551	-0.038249
0.355886	0.482092	0.355777	21.7727	0.355931	-0.039527
0.356717	0.482522	0.356608	21.7664	0.356762	-0.03982
0.357548	0.482953	0.357439	21.7567	0.357593	-0.039766
0.358379	0.483382	0.35827	21.7467	0.358424	-0.039713
0.35921	0.483764	0.359101	21.7366	0.359255	-0.039659
0.360041	0.48357	0.359932	21.7289	0.360085	-0.039607
0.360872	0.4822	0.360763	21.723	0.360916	-0.039557
0.361703	0.480848	0.361594	21.7171	0.361747	-0.03951
0.362534	0.479352	0.362425	21.7111	0.362578	-0.039398
0.363365	0.477278	0.363256	21.7052	0.363409	-0.038335
0.364196	0.474945	0.364087	21.6993	0.36424	-0.036678
0.365027	0.472423	0.364918	21.6933	0.365071	-0.035097
0.365858	0.46986	0.365749	21.6873	0.365902	-0.034601
0.366689	0.467304	0.36658	21.6791	0.366733	-0.034226
0.36752	0.464752	0.367411	21.6709	0.367564	-0.033849
0.368351	0.462211	0.368242	21.6626	0.368395	-0.033474
0.369182	0.460267	0.369073	21.6562	0.369226	-0.033097
0.370013	0.459197	0.369904	21.6502	0.370057	-0.032721
0.370844	0.45813	0.370735	21.6443	0.370888	-0.032345
0.371675	0.457153	0.371566	21.6383	0.371719	-0.032108
0.372506	0.456841	0.372397	21.6324	0.37255	-0.033468
0.373337	0.45653	0.373228	21.6264	0.373381	-0.035008
0.374168	0.456219	0.374059	21.6204	0.374212	-0.036456
0.374999	0.455907	0.37489	21.6135	0.375043	-0.036986
0.37583	0.455596	0.375721	21.6043	0.375874	-0.037291
0.376661	0.455284	0.376552	21.595	0.376705	-0.037598
0.377492	0.454963	0.377383	21.5858	0.377536	-0.037902
0.378323	0.454363	0.378214	21.5799	0.378367	-0.038208
0.379154	0.453493	0.379045	21.5744	0.379198	-0.038514
0.379985	0.452637	0.379876	21.5688	0.380029	-0.038826
0.380816	0.452009	0.380707	21.5633	0.38086	-0.039227
0.381647	0.452935	0.381538	21.5578	0.381691	-0.039878
0.382478	0.453866	0.382369	21.5522	0.382522	-0.040531
0.383309	0.454791	0.3832	21.5466	0.383353	-0.041276
0.38414	0.455723	0.384031	21.5401	0.384184	-0.042963
0.384971	0.456646	0.384862	21.5311	0.385015	-0.045225
0.385802	0.457573	0.385693	21.5223	0.385846	-0.047473
0.386633	0.458534	0.386524	21.5137	0.386677	-0.049739
0.387464	0.460039	0.387355	21.5071	0.387508	-0.051994
0.388294	0.461901	0.388186	21.5009	0.388339	-0.054243
0.389125	0.463736	0.389017	21.4951	0.38917	-0.056505
0.389956	0.464958	0.389848	21.4889	0.390001	-0.058664
0.390787	0.465339	0.390679	21.4824	0.390832	-0.060751
0.391618	0.465722	0.39151	21.4758	0.391663	-0.06285
0.392449	0.466101	0.392341	21.4691	0.392494	-0.06474
0.39328	0.466483	0.393172	21.4604	0.393325	-0.065091
0.394111	0.466863	0.394003	21.4497	0.394156	-0.065273
0.394942	0.467246	0.394834	21.4386	0.394987	-0.065454
0.395773	0.46754	0.395665	21.4281	0.395818	-0.065635
0.396604	0.466642	0.396496	21.4197	0.396649	-0.065817
0.397435	0.465608	0.397327	21.4118	0.39748	-0.065998
0.398266	0.46459	0.398158	21.4039	0.398311	-0.066108
0.399097	0.463857	0.398989	21.396	0.399142	-0.065704
0.399928	0.463378	0.39982	21.3881	0.399973	-0.065182
0.400759	0.462902	0.400651	21.3803	0.400804	-0.064649
0.40159	0.462425	0.401482	21.3724	0.401635	-0.064015
0.402421	0.461946	0.402313	21.3634	0.402466	-0.063147
0.403252	0.461469	0.403144	21.3539	0.403297	-0.062276
0.404083	0.461002	0.403975	21.3443	0.404128	-0.061404
0.404914	0.460765	0.404806	21.3354	0.404959	-0.060537
0.405745	0.461676	0.405637	21.3287	0.40579	-0.059664
0.406576	0.462581	0.406468	21.3224	0.406621	-0.058808
0.407407	0.463442	0.407299	21.3161	0.407452	-0.058124
0.408238	0.463755	0.40813	21.3099	0.408282	-0.058067
0.409069	0.463727	0.408961	21.3036	0.409113	-0.058009
0.4099	0.463698	0.409792	21.2974	0.409944	-0.057965
0.410731	0.463669	0.410623	21.2911	0.410775	-0.058003
0.411562	0.463641	0.411454	21.2818	0.411606	-0.05811
0.412393	0.463612	0.412284	21.2714	0.412437	-0.058218
0.413224	0.46358	0.413116	21.2608	0.413268	-0.058324
0.414055	0.46351	0.413947	21.2524	0.414099	-0.058425
0.414886	0.463394	0.414778	21.246	0.41493	-0.058519
0.415717	0.46328	0.415608	21.24	0.415761	-0.058619
0.416548	0.463176	0.416439	21.234	0.416592	-0.058849
0.417379	0.464171	0.41727	21.228	0.417423	-0.059284
0.41821	0.465409	0.418101	21.222	0.418254	-0.059741
0.419041	0.466702	0.418932	21.216	0.419085	-0.0602
0.419872	0.468	0.419763	21.2097	0.419916	-0.06116
0.420703	0.469296	0.420594	21.2001	0.420747	-0.062311
0.421534	0.470594	0.421425	21.1897	0.421578	-0.063472
0.422365	0.471893	0.422256	21.1794	0.422409	-0.064636
0.423196	0.472991	0.423087	21.1702	0.42324	-0.065807
0.424027	0.473753	0.423918	21.1616	0.424071	-0.066966
0.424858	0.474456	0.424749	21.1529	0.424902	-0.068129
0.425689	0.475045	0.42558	21.1443	0.425733	-0.068549
0.42652	0.474556	0.426411	21.1357	0.426564	-0.068388
0.427351	0.473877	0.427242	21.1271	0.427395	-0.068173
0.428182	0.473195	0.428073	21.1184	0.428226	-0.067886
0.429013	0.472515	0.428904	21.1097	0.429057	-0.066927
0.429844	0.47183	0.429735	21.1001	0.429888	-0.065897
0.430675	0.471148	0.430566	21.0902	0.430719	-0.064871
0.431506	0.470464	0.431397	21.0804	0.43155	-0.063847
0.432337	0.469898	0.432228	21.0737	0.432381	-0.062814
0.433168	0.469429	0.433059	21.0681	0.433212	-0.061791
0.433999	0.468973	0.43389	21.0625	0.434043	-0.060762
0.43483	0.468545	0.434721	21.0569	0.434874	-0.059785
0.435661	0.468169	0.435552	21.0513	0.435705	-0.058839
0.436491	0.467801	0.436383	21.0458	0.436536	-0.057892
0.437322	0.467432	0.437214	21.0402	0.437367	-0.056817
0.438154	0.467064	0.438045	21.0346	0.438198	-0.05554
0.438984	0.466696	0.438876	21.0256	0.439029	-0.054228
0.439815	0.466324	0.439707	21.0159	0.43986	-0.052931
0.440646	0.465956	0.440538	21.0066	0.440691	-0.051632
0.441477	0.464975	0.441369	21.0009	0.441522	-0.050339
0.442308	0.463656	0.4422	20.9962	0.442353	-0.04904
0.443139	0.462298	0.443031	20.9913	0.443184	-0.047744
0.44397	0.461142	0.443862	20.9861	0.444015	-0.04766
0.444801	0.46033	0.444693	20.9808	0.444846	-0.047669
0.445632	0.459558	0.445524	20.9755	0.445677	-0.047679
0.446463	0.458787	0.446355	20.9701	0.446508	-0.048461
0.447294	0.45802	0.447186	20.9645	0.447339	-0.049815
0.448125	0.457248	0.448017	20.9581	0.44817	-0.051198
0.448956	0.456485	0.448848	20.9512	0.449001	-0.052597
0.449787	0.45571	0.449679	20.9444	0.449832	-0.053983
0.450618	0.45439	0.45051	20.9382	0.450663	-0.055378
0.451449	0.452851	0.451341	20.9326	0.451494	-0.056763
0.45228	0.451304	0.452172	20.927	0.452325	-0.057982
0.453111	0.44963	0.453003	20.9213	0.453156	-0.05853
0.453942	0.447857	0.453834	20.9157	0.453987	-0.05904
0.454773	0.446084	0.454665	20.91	0.454817	-0.059552
0.455604	0.444306	0.455496	20.9044	0.455648	-0.060003
0.456435	0.442531	0.456327	20.897	0.456479	-0.060433
0.457266	0.440747	0.457158	20.8869	0.45731	-0.060864
0.458097	0.438971	0.457989	20.8757	0.458141	-0.061298
0.458928	0.43725	0.45882	20.8644	0.458972	-0.061726
0.459759	0.436048	0.459651	20.8557	0.459803	-0.062156
0.46059	0.434915	0.460482	20.8485	0.460634	-0.06259
0.461421	0.433773	0.461313	20.8413	0.461465	-0.063562
0.462252	0.433267	0.462144	20.8342	0.462296	-0.065823
0.463083	0.433091	0.462975	20.827	0.463127	-0.068134
0.463914	0.432944	0.463806	20.8199	0.463958	-0.070439
0.464745	0.432797	0.464637	20.8127	0.464789	-0.071468
0.465576	0.43265	0.465468	20.8045	0.46562	-0.072465
0.466407	0.432504	0.466299	20.7953	0.466451	-0.073454
0.467238	0.432357	0.46713	20.7858	0.467282	-0.074419
0.468069	0.431873	0.467961	20.7766	0.468113	-0.075301
0.4689	0.430866	0.468792	20.7682	0.468944	-0.076205
0.469731	0.429895	0.469623	20.7603	0.469775	-0.077169
0.470562	0.428951	0.470454	20.7523	0.470606	-0.077681
0.471393	0.428362	0.471285	20.7444	0.471437	-0.077278
0.472224	0.428034	0.472116	20.7364	0.472268	-0.076577
0.473055	0.427755	0.472947	20.7284	0.473099	-0.076003
0.473886	0.427478	0.473778	20.7204	0.47393	-0.075981
0.474717	0.427199	0.474609	20.7106	0.474761	-0.076159
0.475548	0.426921	0.47544	20.6993	0.475592	-0.076336
0.476379	0.426643	0.476271	20.688	0.476423	-0.076515
0.47721	0.426755	0.477102	20.6785	0.477254	-0.076693
0.478041	0.427654	0.477933	20.6718	0.478085	-0.07687
0.478872	0.428852	0.478764	20.6661	0.478916	-0.077048
0.479703	0.430005	0.479595	20.6603	0.479747	-0.076667
0.480534	0.430752	0.480426	20.6546	0.480578	-0.075698
0.481365	0.431311	0.481257	20.6489	0.481409	-0.074589
0.482196	0.43187	0.482088	20.6432	0.48224	-0.07307
0.483027	0.43243	0.482919	20.6375	0.483071	-0.070441
0.483858	0.432989	0.48375	20.6289	0.483902	-0.06747
0.484689	0.433545	0.484581	20.6189	0.484733	-0.064492
0.48552	0.434105	0.485412	20.6088	0.485564	-0.061506
0.48635	0.434864	0.486243	20.5999	0.486395	-0.058513
0.487181	0.435851	0.487074	20.592	0.487226	-0.055536
0.488012	0.436899	0.487905	20.5843	0.488057	-0.052549
0.488843	0.438198	0.488736	20.5766	0.488888	-0.050514
0.489674	0.439991	0.489567	20.5689	0.489719	-0.048915
0.490505	0.44195	0.490398	20.5613	0.49055	-0.047355
0.491336	0.443919	0.491229	20.5536	0.491381	-0.0463
0.492167	0.445881	0.49206	20.5459	0.492212	-0.046172
0.492998	0.447843	0.492891	20.5361	0.493043	-0.046307
0.493829	0.449808	0.493722	20.5252	0.493874	-0.046441
0.49466	0.451774	0.494553	20.5145	0.494705	-0.046574
0.495491	0.452863	0.495384	20.5062	0.495536	-0.046708
0.496322	0.453337	0.496215	20.4991	0.496367	-0.046841
0.497153	0.453714	0.497046	20.4918	0.497198	-0.046975
0.497984	0.453681	0.497877	20.4842	0.498029	-0.046389
0.498815	0.452854	0.498708	20.4765	0.49886	-0.045556
0.499646	0.451767	0.499539	20.4688	0.499691	-0.044723
0.500477	0.450671	0.50037	20.4611	0.500521	-0.044462
0.501308	0.449575	0.5012	20.4532	0.501352	-0.044783
0.502139	0.44848	0.502032	20.4437	0.502183	-0.045236
0.50297	0.447381	0.502863	20.4325	0.503014	-0.045688
0.503801	0.446285	0.503694	20.4213	0.503845	-0.046141
0.504632	0.445074	0.504524	20.412	0.504676	-0.046593
0.505463	0.443814	0.505355	20.4051	0.505507	-0.047046
0.506294	0.442554	0.506186	20.3982	0.506338	-0.047536
0.507125	0.441096	0.507017	20.3914	0.507169	-0.04837
0.507956	0.439406	0.507848	20.3845	0.508	-0.049314
0.508787	0.437656	0.508679	20.3776	0.508831	-0.050258
0.509618	0.435904	0.50951	20.3708	0.509662	-0.050233
0.510449	0.434159	0.510341	20.3634	0.510493	-0.049791
0.51128	0.432409	0.511172	20.3539	0.511324	-0.049314
0.512111	0.43066	0.512003	20.3427	0.512155	-0.048836
0.512942	0.428959	0.512834	20.3316	0.512986	-0.048361
0.513773	0.427392	0.513665	20.3218	0.513817	-0.047885
0.514604	0.425877	0.514496	20.3139	0.514648	-0.047408
0.515435	0.424365	0.515327	20.3062	0.515479	-0.046876
0.516266	0.42376	0.516158	20.2984	0.51631	-0.046242
0.517097	0.423743	0.516989	20.2906	0.517141	-0.045586
0.517928	0.423816	0.51782	20.2829	0.517972	-0.044927
0.518759	0.423889	0.518651	20.2751	0.518803	-0.045027
0.51959	0.423961	0.519482	20.2669	0.519634	-0.045339
0.520421	0.424034	0.520313	20.2579	0.520465	-0.045645
0.521252	0.424107	0.521144	20.2485	0.521296	-0.045928
0.522083	0.424502	0.521975	20.2393	0.522127	-0.046207
0.522914	0.425285	0.522806	20.2319	0.522958	-0.046501
0.523745	0.426143	0.523637	20.226	0.523789	-0.046811
0.524576	0.427026	0.524468	20.22	0.52462	-0.047349
0.525407	0.42804	0.525299	20.2141	0.525451	-0.048196
0.526238	0.429163	0.52613	20.2082	0.526282	-0.049135
0.527069	0.430286	0.526961	20.2022	0.527113	-0.050048
0.5279	0.431408	0.527792	20.1963	0.527944	-0.05071
0.528731	0.432533	0.528623	20.1891	0.528775	-0.051158
0.529562	0.433657	0.529454	20.1803	0.529606	-0.051605
0.530393	0.43478	0.530285	20.1713	0.530437	-0.052053
0.531224	0.435945	0.531116	20.1628	0.531268	-0.0525
0.532055	0.437221	0.531947	20.1566	0.532099	-0.052948
0.532886	0.438573	0.532778	20.1518	0.53293	-0.053395
0.533717	0.439892	0.533609	20.1471	0.533761	-0.053247
0.534548	0.441097	0.53444	20.1424	0.534592	-0.052499
0.535379	0.442218	0.535271	20.1377	0.535423	-0.051693
0.536209	0.443333	0.536102	20.1329	0.536254	-0.050924
0.53704	0.44445	0.536933	20.1282	0.537085	-0.050246
0.537871	0.445569	0.537764	20.1216	0.537916	-0.049619
0.538702	0.446682	0.538595	20.1129	0.538747	-0.048992
0.539533	0.447798	0.539426	20.1043	0.539578	-0.048366
0.540364	0.448939	0.540257	20.0961	0.540409	-0.04774
0.541195	0.450123	0.541088	20.0888	0.54124	-0.047114
0.542026	0.451337	0.541919	20.0818	0.542071	-0.046564
0.542857	0.452341	0.54275	20.0748	0.542902	-0.046761
0.543688	0.452896	0.543581	20.0678	0.543733	-0.047541
0.544519	0.453221	0.544412	20.0608	0.544564	-0.048319
0.54535	0.453547	0.545243	20.0538	0.545395	-0.048857
0.546181	0.453875	0.546074	20.0466	0.546226	-0.049092
0.547012	0.454203	0.546905	20.0373	0.547056	-0.049243
0.547843	0.45453	0.547736	20.0264	0.547888	-0.049393
0.548674	0.454858	0.548567	20.016	0.548718	-0.049543
0.549505	0.454794	0.549398	20.007	0.549549	-0.049694
0.550336	0.453754	0.550229	19.9993	0.55038	-0.049844
0.551167	0.452128	0.55106	19.9914	0.551211	-0.04994
0.551998	0.450447	0.551891	19.9833	0.552042	-0.049907
0.552829	0.448655	0.552722	19.9753	0.552873	-0.049808
0.55366	0.446795	0.553553	19.9673	0.553704	-0.049709
0.554491	0.444935	0.554384	19.9592	0.554535	-0.050241
0.555322	0.443079	0.555215	19.9508	0.555366	-0.051348
0.556153	0.441219	0.556046	19.941	0.556197	-0.052504
0.556984	0.439353	0.556877	19.9297	0.557028	-0.05366
0.557815	0.437486	0.557708	19.9183	0.557859	-0.054818
0.558646	0.43599	0.558539	19.908	0.55869	-0.055972
0.559477	0.43507	0.55937	19.9006	0.559521	-0.057129
0.560308	0.434374	0.560201	19.8933	0.560352	-0.058264
0.561139	0.433662	0.561032	19.8859	0.561183	-0.059341
0.56197	0.432898	0.561863	19.8785	0.562014	-0.060397
0.562801	0.432103	0.562694	19.8711	0.562845	-0.061373
0.563632	0.431313	0.563525	19.8637	0.563676	-0.061554
0.564463	0.43052	0.564356	19.8559	0.564507	-0.061205
0.565294	0.429723	0.565187	19.8459	0.565338	-0.060856
0.566125	0.42893	0.566018	19.834	0.566169	-0.060508
0.566956	0.42814	0.566849	19.8221	0.567	-0.060159
0.567787	0.427106	0.56768	19.8116	0.567831	-0.059811
0.568618	0.425789	0.568511	19.8037	0.568662	-0.059462
0.569449	0.424418	0.569342	19.7959	0.569493	-0.059342
0.57028	0.423469	0.570173	19.7881	0.570324	-0.059476
0.571111	0.423514	0.571004	19.7802	0.571155	-0.059678
0.571942	0.424106	0.571835	19.7724	0.571986	-0.059939
0.572773	0.424695	0.572666	19.7646	0.572817	-0.060332
0.573604	0.425284	0.573497	19.7564	0.573648	-0.060779
0.574435	0.425874	0.574328	19.7468	0.574479	-0.061202
0.575266	0.426465	0.575159	19.7362	0.57531	-0.061606
0.576097	0.427033	0.57599	19.726	0.576141	-0.062021
0.576928	0.427558	0.576821	19.7173	0.576972	-0.062463
0.577759	0.428066	0.577652	19.71	0.577803	-0.062914
0.57859	0.428607	0.578483	19.7027	0.578634	-0.063302
0.579421	0.42898	0.579314	19.6953	0.579465	-0.063555
0.580252	0.428715	0.580145	19.688	0.580296	-0.063794
0.581083	0.428114	0.580976	19.6807	0.581127	-0.064046
0.581914	0.427513	0.581807	19.6734	0.581958	-0.064345
0.582745	0.426913	0.582638	19.6651	0.582789	-0.064683
0.583576	0.426312	0.583469	19.6542	0.58362	-0.065021
0.584406	0.425712	0.5843	19.6427	0.584451	-0.065358
0.585238	0.425112	0.585131	19.6318	0.585282	-0.065696
0.586069	0.42509	0.585962	19.6231	0.586113	-0.066034
0.586899	0.426481	0.586793	19.6162	0.586944	-0.066364
0.58773	0.427874	0.587624	19.6093	0.587775	-0.066654
0.588561	0.429399	0.588455	19.6024	0.588606	-0.066893
0.589392	0.431284	0.589286	19.5955	0.589437	-0.067132
0.590223	0.433252	0.590117	19.5886	0.590268	-0.067234
0.591054	0.435215	0.590948	19.5817	0.591099	-0.06703
0.591885	0.437186	0.591779	19.5741	0.59193	-0.066718
0.592716	0.439151	0.59261	19.5649	0.592761	-0.066406
0.593547	0.44112	0.59344	19.5556	0.593592	-0.066094
0.594378	0.443016	0.594271	19.5467	0.594422	-0.065782
0.595209	0.444449	0.595102	19.5392	0.595253	-0.065471
0.59604	0.445213	0.595933	19.5326	0.596084	-0.065218
0.596871	0.445977	0.596764	19.526	0.596915	-0.065596
0.597702	0.446749	0.597595	19.5194	0.597746	-0.066888
0.598533	0.447537	0.598426	19.5128	0.598577	-0.068179
0.599364	0.448326	0.599257	19.5062	0.599408	-0.069541
0.600195	0.449115	0.600088	19.4994	0.600239	-0.071028
0.601026	0.449902	0.600919	19.4909	0.60107	-0.072529
0.601857	0.450694	0.60175	19.4799	0.601901	-0.074033
0.602688	0.451485	0.602581	19.4696	0.602732	-0.075534
0.603519	0.452188	0.603412	19.4596	0.603563	-0.077041
0.60435	0.452515	0.604243	19.4517	0.604394	-0.078552
0.605181	0.452424	0.605074	19.4443	0.605225	-0.080021
0.606012	0.452333	0.605905	19.437	0.606056	-0.081275
0.606843	0.451584	0.606736	19.4297	0.606887	-0.082356
0.607674	0.449477	0.607567	19.4223	0.607718	-0.083446
0.608505	0.447402	0.608398	19.415	0.608549	-0.084577
0.609336	0.445321	0.609229	19.4077	0.60938	-0.085759
0.610167	0.443235	0.61006	19.3997	0.610211	-0.086935
0.610998	0.441146	0.610891	19.3905	0.611042	-0.088116
0.611829	0.439063	0.611722	19.3813	0.611873	-0.089297
0.61266	0.436823	0.612553	19.3723	0.612704	-0.090476
0.613491	0.434131	0.613384	19.3653	0.613535	-0.091652
0.614322	0.431144	0.614215	19.3586	0.614366	-0.092477
0.615153	0.428236	0.615046	19.3519	0.615197	-0.092252
0.615984	0.425827	0.615877	19.3451	0.616028	-0.091267
0.616815	0.424041	0.616708	19.3384	0.616859	-0.090215
0.617646	0.422252	0.617539	19.3316	0.61769	-0.088461
0.618477	0.420459	0.61837	19.3246	0.618521	-0.085876
0.619308	0.418669	0.619201	19.3152	0.619352	-0.083285
0.620139	0.41688	0.620032	19.3036	0.620183	-0.080701
0.62097	0.415094	0.620863	19.292	0.621014	-0.078115
0.621801	0.413731	0.621694	19.2813	0.621845	-0.075524
0.622632	0.413277	0.622525	19.2746	0.622676	-0.072933
0.623463	0.413132	0.623356	19.2679	0.623507	-0.070454
0.624294	0.413088	0.624187	19.2611	0.624338	-0.068196
0.625125	0.413441	0.625018	19.2544	0.625169	-0.066034
0.625956	0.414176	0.625849	19.2477	0.626	-0.063924
0.626787	0.414912	0.62668	19.241	0.626831	-0.062025
0.627618	0.415647	0.627511	19.2341	0.627662	-0.060354
0.628449	0.416383	0.628342	19.2262	0.628493	-0.058778
0.62928	0.417104	0.629173	19.2173	0.629324	-0.05722
0.630111	0.417784	0.630004	19.2085	0.630155	-0.055542
0.630942	0.418423	0.630835	19.2004	0.630986	-0.053799
0.631773	0.419047	0.631666	19.1934	0.631817	-0.052061
0.632604	0.419711	0.632497	19.1863	0.632648	-0.050655
0.633435	0.420433	0.633328	19.1793	0.633479	-0.050954
0.634265	0.421603	0.634159	19.1723	0.63431	-0.051658
0.635096	0.42318	0.63499	19.1653	0.635141	-0.052512
0.635927	0.424753	0.635821	19.1583	0.635972	-0.054318
0.636758	0.426332	0.636652	19.1509	0.636803	-0.057181
0.637589	0.427903	0.637483	19.1401	0.637634	-0.060041
0.63842	0.429478	0.638314	19.1281	0.638465	-0.06291
0.639251	0.431037	0.639145	19.1164	0.639296	-0.065785
0.640082	0.432366	0.639976	19.1072	0.640127	-0.068648
0.640913	0.433109	0.640807	19.1001	0.640957	-0.07152
0.641744	0.433854	0.641638	19.093	0.641788	-0.07388
0.642575	0.434449	0.642469	19.0858	0.642619	-0.074056
0.643406	0.433976	0.6433	19.0787	0.64345	-0.074231
0.644237	0.433081	0.644131	19.0716	0.644281	-0.074358
0.645068	0.43218	0.644962	19.0644	0.645112	-0.074247
0.645899	0.43128	0.645793	19.0569	0.645943	-0.073998
0.64673	0.430382	0.646624	19.0467	0.646774	-0.07375
0.647561	0.42948	0.647455	19.0363	0.647605	-0.073501
0.648392	0.428591	0.648286	19.0261	0.648436	-0.073253
0.649223	0.427777	0.649117	19.0169	0.649267	-0.073006
0.650054	0.427095	0.649948	19.0086	0.650098	-0.072757
0.650885	0.426405	0.650779	19.0003	0.650929	-0.07303
0.651716	0.425732	0.65161	18.992	0.65176	-0.075423
0.652547	0.425115	0.652441	18.9838	0.652591	-0.078038
0.653378	0.424499	0.653272	18.9754	0.653422	-0.080246
0.654209	0.42388	0.654103	18.9672	0.654253	-0.080808
0.65504	0.423265	0.654934	18.9586	0.655084	-0.080981
0.655871	0.422649	0.655765	18.9479	0.655915	-0.081155
0.656702	0.422031	0.656596	18.9377	0.656746	-0.081328
0.657533	0.421445	0.657427	18.9265	0.657577	-0.081501
0.658364	0.421131	0.658258	18.918	0.658408	-0.081674
0.659195	0.421246	0.659089	18.9111	0.659239	-0.081847
0.660026	0.421385	0.65992	18.9045	0.66007	-0.081759
0.660857	0.421774	0.660751	18.8978	0.660901	-0.080708
0.661688	0.422723	0.661582	18.8911	0.661732	-0.079552
0.662519	0.423667	0.662413	18.8844	0.662563	-0.078992
0.66335	0.424612	0.663244	18.8777	0.663394	-0.080532
0.664181	0.425555	0.664075	18.8701	0.664225	-0.082068
0.665012	0.426507	0.664906	18.8604	0.665056	-0.083604
0.665843	0.427451	0.665737	18.8504	0.665887	-0.085141
0.666674	0.428308	0.666568	18.8404	0.666718	-0.086679
0.667505	0.42867	0.667399	18.8331	0.667549	-0.088213
0.668336	0.428621	0.66823	18.8264	0.66838	-0.089751
0.669167	0.428561	0.669061	18.8197	0.669211	-0.09115
0.669998	0.428421	0.669892	18.813	0.670042	-0.092099
0.670829	0.428158	0.670723	18.8063	0.670873	-0.093049
0.67166	0.427895	0.671554	18.7996	0.671704	-0.093371
0.672491	0.427633	0.672385	18.7929	0.672535	-0.091671
0.673322	0.42737	0.673216	18.7846	0.673366	-0.08975
0.674153	0.427108	0.674047	18.7736	0.674197	-0.087834
0.674984	0.426845	0.674878	18.7625	0.675028	-0.085924
0.675815	0.426621	0.675709	18.7513	0.675859	-0.084008
0.676646	0.426601	0.67654	18.7432	0.67669	-0.08208
0.677477	0.426746	0.677371	18.7355	0.677521	-0.08024
0.678308	0.426847	0.678202	18.7278	0.678352	-0.078796
0.679139	0.42667	0.679033	18.72	0.679183	-0.07786
0.67997	0.426084	0.679864	18.7122	0.680014	-0.076928
0.680801	0.425494	0.680695	18.7044	0.680845	-0.076297
0.681632	0.424906	0.681525	18.6967	0.681676	-0.076561
0.682463	0.424325	0.682356	18.6861	0.682507	-0.076907
0.683294	0.423766	0.683187	18.6742	0.683338	-0.077281
0.684124	0.423246	0.684018	18.6622	0.684169	-0.077676
0.684955	0.422712	0.684849	18.6511	0.685	-0.078071
0.685786	0.420989	0.68568	18.6423	0.685831	-0.078467
0.686617	0.418036	0.686511	18.6336	0.686661	-0.078862
0.687448	0.415004	0.687342	18.6249	0.687492	-0.078845
0.688279	0.412429	0.688173	18.6162	0.688323	-0.078208
0.68911	0.410353	0.689004	18.6075	0.689154	-0.077567
0.689941	0.408314	0.689835	18.5988	0.689985	-0.076928
0.690772	0.406272	0.690666	18.5901	0.690816	-0.076877
0.691603	0.404232	0.691497	18.5799	0.691647	-0.076826
0.692434	0.402184	0.692328	18.5692	0.692478	-0.076774
0.693265	0.400142	0.693159	18.5586	0.693309	-0.076723
0.694096	0.398103	0.69399	18.5496	0.69414	-0.076672
0.694927	0.398053	0.694821	18.5433	0.694971	-0.07662
0.695758	0.398955	0.695652	18.537	0.695802	-0.07657
0.696589	0.399905	0.696483	18.5308	0.696633	-0.076621
0.69742	0.400656	0.697314	18.5246	0.697464	-0.076772
0.698251	0.401202	0.698145	18.5184	0.698295	-0.076918
0.699082	0.401741	0.698976	18.5121	0.699126	-0.076764
0.699913	0.402281	0.699807	18.5059	0.699957	-0.07593
0.700744	0.402821	0.700638	18.4947	0.700788	-0.075097
0.701575	0.403362	0.701469	18.4834	0.701619	-0.074265
0.702406	0.4039	0.7023	18.4721	0.70245	-0.073427
0.703237	0.404441	0.703131	18.4637	0.703281	-0.072599
0.704068	0.40483	0.703962	18.4566	0.704112	-0.071761
0.704899	0.40518	0.704793	18.4495	0.704943	-0.070906
0.70573	0.405524	0.705624	18.4424	0.705774	-0.068935
0.706561	0.407051	0.706455	18.4354	0.706605	-0.06669
0.707392	0.40982	0.707286	18.4283	0.707436	-0.06447
0.708223	0.412608	0.708117	18.4213	0.708267	-0.062664
0.709054	0.415398	0.708948	18.414	0.709098	-0.061457
0.709885	0.418195	0.709779	18.4046	0.709929	-0.060253
0.710716	0.421001	0.71061	18.3943	0.71076	-0.059051
0.711547	0.423797	0.711441	18.3835	0.711591	-0.057842
0.712378	0.42644	0.712272	18.3736	0.712422	-0.056623
0.713209	0.427762	0.713103	18.3645	0.713253	-0.055414
0.71404	0.429088	0.713934	18.3555	0.714084	-0.054372
0.714871	0.430384	0.714765	18.3464	0.714915	-0.056043
0.715702	0.42959	0.715596	18.3374	0.715746	-0.058372
0.716533	0.427904	0.716427	18.3284	0.716577	-0.060705
0.717364	0.426225	0.717258	18.3193	0.717408	-0.062932
0.718195	0.424539	0.718089	18.3103	0.718239	-0.065064
0.719026	0.422844	0.71892	18.2984	0.71907	-0.067211
0.719857	0.421164	0.719751	18.2855	0.719901	-0.069345
0.720688	0.419473	0.720582	18.2725	0.720732	-0.071471
0.721519	0.417933	0.721413	18.2632	0.721563	-0.073619
0.72235	0.416923	0.722244	18.2553	0.722394	-0.075748
0.723181	0.415924	0.723075	18.2475	0.723225	-0.077807
0.724012	0.414922	0.723906	18.2396	0.724056	-0.078962
0.724843	0.414074	0.724737	18.2317	0.724887	-0.08012
0.725674	0.413262	0.725568	18.2238	0.725718	-0.08137
0.726505	0.412448	0.726399	18.216	0.726549	-0.083668
0.727336	0.411641	0.72723	18.2072	0.72738	-0.086234
0.728167	0.410828	0.728061	18.1964	0.728211	-0.08879
0.728998	0.410018	0.728892	18.185	0.729042	-0.091356
0.729829	0.409208	0.729723	18.1741	0.729873	-0.093905
0.73066	0.408434	0.730554	18.1658	0.730704	-0.096475
0.731491	0.407691	0.731385	18.1583	0.731535	-0.099017
0.732322	0.406952	0.732216	18.1508	0.732366	-0.101317
0.733153	0.40641	0.733047	18.1433	0.733196	-0.10242
0.733983	0.407158	0.733878	18.1358	0.734028	-0.103514
0.734814	0.407909	0.734709	18.1283	0.734858	-0.104446
0.735645	0.408662	0.73554	18.1208	0.735689	-0.102927
0.736476	0.409394	0.736371	18.1121	0.73652	-0.100739
0.737307	0.410064	0.737202	18.1019	0.737351	-0.09834
0.738138	0.410738	0.738033	18.0914	0.738182	-0.095906
0.738969	0.411462	0.738864	18.0808	0.739013	-0.093466
0.7398	0.412375	0.739695	18.0733	0.739844	-0.091024
0.740631	0.413383	0.740526	18.0667	0.740675	-0.088589
0.741462	0.414405	0.741357	18.0601	0.741506	-0.086392
0.742293	0.415318	0.742188	18.0535	0.742337	-0.085248
0.743124	0.415778	0.743019	18.0469	0.743168	-0.084302
0.743955	0.416115	0.74385	18.0403	0.743999	-0.083354
0.744786	0.416452	0.744681	18.0337	0.74483	-0.083226
0.745617	0.416791	0.745512	18.0262	0.745661	-0.08326
0.746448	0.417129	0.746343	18.0176	0.746492	-0.083293
0.747279	0.417468	0.747174	18.0087	0.747323	-0.083326
0.74811	0.417806	0.748005	18.0007	0.748154	-0.08336
0.748941	0.417297	0.748836	17.9948	0.748985	-0.083393
0.749772	0.416345	0.749667	17.9895	0.749816	-0.083427
0.750603	0.415338	0.750498	17.9842	0.750647	-0.083432
0.751434	0.414304	0.751329	17.9789	0.751478	-0.083368
0.752265	0.413238	0.75216	17.9736	0.752309	-0.083291
0.753096	0.412163	0.752991	17.9683	0.75314	-0.083339
0.753927	0.411084	0.753822	17.963	0.753971	-0.084527
0.754758	0.410009	0.754653	17.9547	0.754802	-0.085902
0.755589	0.408934	0.755484	17.9447	0.755633	-0.087293
0.75642	0.407859	0.756315	17.9344	0.756464	-0.088673
0.757251	0.406785	0.757146	17.9255	0.757295	-0.090063
0.758082	0.405515	0.757977	17.918	0.758126	-0.091434
0.758913	0.404162	0.758808	17.9109	0.758957	-0.092828
0.759744	0.402803	0.759639	17.9037	0.759788	-0.093949
0.760575	0.401267	0.76047	17.8965	0.760619	-0.094034
0.761406	0.399633	0.761301	17.8894	0.76145	-0.093956
0.762237	0.397995	0.762132	17.8825	0.762281	-0.093619
0.763068	0.396356	0.762963	17.8761	0.763112	-0.092214
0.763899	0.394723	0.763794	17.8677	0.763943	-0.090638
0.76473	0.393085	0.764625	17.8571	0.764774	-0.089072
0.765561	0.39145	0.765456	17.8458	0.765605	-0.087498
0.766392	0.389819	0.766287	17.8351	0.766436	-0.085932
0.767223	0.38927	0.767118	17.8255	0.767267	-0.084355
0.768054	0.389248	0.767949	17.8164	0.768098	-0.082795
0.768885	0.389288	0.76878	17.8073	0.768929	-0.081546
0.769716	0.39021	0.769611	17.7983	0.76976	-0.081649
0.770547	0.391549	0.770441	17.7892	0.770591	-0.081933
0.771378	0.392934	0.771272	17.7801	0.771422	-0.082245
0.772209	0.394314	0.772103	17.7711	0.772253	-0.082627
0.77304	0.395709	0.772934	17.7604	0.773084	-0.08302
0.773871	0.39709	0.773765	17.7484	0.773915	-0.083413
0.774702	0.398468	0.774596	17.7364	0.774746	-0.083807
0.775533	0.399857	0.775427	17.7266	0.775577	-0.084198
0.776364	0.400475	0.776258	17.7191	0.776408	-0.084592
0.777195	0.400941	0.777089	17.712	0.777239	-0.084986
0.778026	0.4014	0.77792	17.7049	0.77807	-0.085558
0.778857	0.40206	0.778751	17.6978	0.778901	-0.086424
0.779688	0.402803	0.779582	17.6907	0.779732	-0.087324
0.780519	0.403556	0.780413	17.6837	0.780563	-0.088483
0.78135	0.404314	0.781244	17.6766	0.781393	-0.090721
0.78218	0.405071	0.782075	17.6672	0.782224	-0.093088
0.783011	0.405823	0.782906	17.6559	0.783055	-0.09545
0.783843	0.406581	0.783737	17.6444	0.783886	-0.097804
0.784673	0.407441	0.784568	17.6347	0.784717	-0.100164
0.785504	0.409255	0.785399	17.627	0.785548	-0.102516
0.786335	0.411237	0.78623	17.6196	0.786379	-0.104888
0.787166	0.413217	0.787061	17.6123	0.78721	-0.106236
0.787997	0.414049	0.787892	17.6049	0.788041	-0.105989
0.788828	0.414401	0.788723	17.5975	0.788872	-0.105628
0.789659	0.414702	0.789554	17.5902	0.789703	-0.10501
0.79049	0.414982	0.790385	17.5826	0.790534	-0.103305
0.791321	0.415253	0.791216	17.5724	0.791365	-0.101051
0.792152	0.415538	0.792047	17.5606	0.792196	-0.09879
0.792983	0.415839	0.792878	17.5488	0.793027	-0.09653
0.793814	0.415913	0.793709	17.5387	0.793858	-0.094277
0.794645	0.415479	0.79454	17.5298	0.794689	-0.092017
0.795476	0.414808	0.795371	17.5209	0.79552	-0.089757
0.796307	0.414136	0.796202	17.5119	0.796351	-0.088383
0.797138	0.414018	0.797033	17.503	0.797182	-0.087849
0.797969	0.414269	0.797864	17.4941	0.798013	-0.087511
0.7988	0.41452	0.798695	17.4852	0.798844	-0.087039
0.799631	0.414771	0.799526	17.476	0.799675	-0.086298
0.800462	0.415021	0.800357	17.4646	0.800506	-0.085456
0.801293	0.415272	0.801188	17.4517	0.801337	-0.08461
0.802124	0.415522	0.802019	17.4388	0.802168	-0.083766
0.802955	0.415752	0.80285	17.4283	0.802999	-0.082922
0.803786	0.415948	0.803681	17.4197	0.80383	-0.082078
0.804617	0.416131	0.804512	17.4113	0.804661	-0.081237
0.805448	0.416238	0.805343	17.4028	0.805492	-0.079611
0.806279	0.415622	0.806174	17.3944	0.806323	-0.077392
0.80711	0.41458	0.807005	17.386	0.807154	-0.075069
0.807941	0.413536	0.807836	17.3775	0.807985	-0.073502
0.808772	0.41249	0.808667	17.3684	0.808816	-0.073412
0.809603	0.411449	0.809498	17.3571	0.809647	-0.073861
0.810434	0.410407	0.810329	17.3447	0.810478	-0.07431
0.811265	0.409362	0.81116	17.3325	0.811309	-0.074758
0.812096	0.408381	0.811991	17.323	0.81214	-0.075206
0.812927	0.407478	0.812822	17.3151	0.812971	-0.075656
0.813758	0.406599	0.813653	17.3071	0.813802	-0.076105
0.814589	0.405967	0.814484	17.2992	0.814633	-0.077077
0.81542	0.405848	0.815315	17.2915	0.815464	-0.078631
0.816251	0.405946	0.816146	17.2843	0.816295	-0.080346
0.817082	0.406044	0.816977	17.2772	0.817126	-0.081138
0.817913	0.406142	0.817808	17.2692	0.817957	-0.081115
0.818744	0.40624	0.818639	17.2594	0.818788	-0.080914
0.819575	0.406338	0.81947	17.2482	0.819619	-0.080712
0.820406	0.406435	0.820301	17.2371	0.82045	-0.080509
0.821237	0.406635	0.821132	17.2276	0.821281	-0.080306
0.822068	0.406909	0.821963	17.2203	0.822112	-0.080103
0.822899	0.40719	0.822794	17.2131	0.822943	-0.0799
0.82373	0.40749	0.823625	17.2058	0.823774	-0.079761
0.824561	0.407827	0.824456	17.1986	0.824605	-0.079666
0.825392	0.408175	0.825287	17.1914	0.825436	-0.079579
0.826223	0.408523	0.826118	17.1841	0.826267	-0.080305
0.827054	0.408872	0.826949	17.176	0.827097	-0.081599
0.827885	0.409221	0.82778	17.1655	0.827928	-0.082985
0.828716	0.409571	0.828611	17.1534	0.828759	-0.084364
0.829547	0.409883	0.829442	17.1417	0.82959	-0.085745
0.830378	0.410027	0.830273	17.1318	0.830421	-0.087131
0.831209	0.410091	0.831104	17.1237	0.831252	-0.08852
0.832039	0.410154	0.831935	17.1155	0.832083	-0.089902
0.83287	0.410153	0.832766	17.1074	0.832914	-0.091479
0.833701	0.410074	0.833597	17.0993	0.833745	-0.093175
0.834532	0.409971	0.834428	17.0911	0.834576	-0.094871
0.835363	0.409868	0.835259	17.083	0.835407	-0.096028
0.836194	0.409766	0.83609	17.0736	0.836238	-0.096606
0.837025	0.409663	0.836921	17.0616	0.837069	-0.097037
0.837856	0.40956	0.837752	17.0489	0.8379	-0.097467
0.838687	0.40952	0.838583	17.0368	0.838731	-0.097896
0.839518	0.409661	0.839414	17.0263	0.839562	-0.098327
0.840349	0.409877	0.840245	17.0169	0.840393	-0.098757
0.84118	0.410093	0.841076	17.0076	0.841224	-0.098998
0.842011	0.4102	0.841907	16.9983	0.842055	-0.098521
0.842842	0.410239	0.842738	16.9889	0.842886	-0.097757
0.843673	0.410271	0.843569	16.9795	0.843717	-0.096957
0.844504	0.410301	0.8444	16.9702	0.844548	-0.096072
0.845335	0.410331	0.845231	16.9596	0.845379	-0.095115
0.846166	0.410364	0.846062	16.9467	0.84621	-0.094147
0.846997	0.410397	0.846893	16.9334	0.847041	-0.093179
0.847828	0.410338	0.847724	16.921	0.847872	-0.09221
0.848659	0.409923	0.848555	16.911	0.848703	-0.091243
0.84949	0.409182	0.849386	16.9025	0.849534	-0.090274
0.850321	0.408464	0.850217	16.894	0.850365	-0.089295
0.851152	0.407871	0.851048	16.8855	0.851196	-0.088278
0.851983	0.407416	0.851879	16.877	0.852027	-0.087225
0.852814	0.40696	0.85271	16.8685	0.852858	-0.086173
0.853645	0.406503	0.853541	16.8599	0.853689	-0.084992
0.854476	0.406048	0.854372	16.8504	0.85452	-0.083639
0.855307	0.40559	0.855203	16.8397	0.855351	-0.082273
0.856138	0.405134	0.856034	16.8289	0.856182	-0.08091
0.856969	0.404874	0.856865	16.8197	0.857013	-0.079548
0.8578	0.405088	0.857696	16.8129	0.857844	-0.078182
0.858631	0.405579	0.858527	16.8066	0.858675	-0.076811
0.859462	0.406029	0.859357	16.8004	0.859506	-0.075508
0.860293	0.406331	0.860188	16.7941	0.860337	-0.074424
0.861124	0.406502	0.861019	16.7879	0.861168	-0.073502
0.861955	0.406675	0.861851	16.7816	0.861999	-0.072703
0.862786	0.406846	0.862681	16.7747	0.86283	-0.072525
0.863617	0.407018	0.863512	16.7655	0.863661	-0.072885
0.864448	0.40719	0.864343	16.7543	0.864492	-0.073245
0.865279	0.407362	0.865174	16.7431	0.865323	-0.073605
0.86611	0.407554	0.866005	16.7332	0.866154	-0.073964
0.866941	0.407782	0.866836	16.7255	0.866985	-0.074323
0.867772	0.408028	0.867667	16.7183	0.867816	-0.074683
0.868603	0.408373	0.868498	16.7112	0.868647	-0.075029
0.869434	0.409087	0.869329	16.7044	0.869478	-0.07531
0.870265	0.410109	0.87016	16.698	0.870309	-0.075537
0.871096	0.411129	0.870991	16.6914	0.87114	-0.075776
0.871927	0.412151	0.871822	16.6838	0.871971	-0.076056
0.872758	0.41317	0.872653	16.6737	0.872802	-0.076367
0.873589	0.414191	0.873484	16.6616	0.873632	-0.076677
0.87442	0.415215	0.874315	16.6494	0.874463	-0.076987
0.875251	0.416292	0.875146	16.6378	0.875294	-0.077298
0.876082	0.417451	0.875977	16.6278	0.876125	-0.07761
0.876913	0.418631	0.876808	16.6178	0.876956	-0.077919
0.877744	0.419589	0.877639	16.6079	0.877787	-0.078262
0.878575	0.420072	0.87847	16.5979	0.878618	-0.078684
0.879406	0.420299	0.879301	16.5879	0.879449	-0.079152
0.880237	0.420527	0.880132	16.578	0.88028	-0.079552
0.881068	0.420755	0.880963	16.5677	0.881111	-0.079728
0.881898	0.420984	0.881794	16.5554	0.881942	-0.079753
0.882729	0.421212	0.882625	16.5428	0.882773	-0.079778
0.88356	0.421426	0.883456	16.5304	0.883604	-0.079803
0.884391	0.421501	0.884287	16.5198	0.884435	-0.079828
0.885222	0.421433	0.885118	16.5122	0.885266	-0.079853
0.886053	0.421365	0.885949	16.5045	0.886097	-0.079878
0.886884	0.421276	0.88678	16.4968	0.886928	-0.079691
0.887715	0.42115	0.887611	16.4892	0.887759	-0.079219
0.888546	0.421008	0.888442	16.4815	0.88859	-0.078664
0.889377	0.420866	0.889273	16.4738	0.889421	-0.078123
0.890208	0.420723	0.890104	16.4653	0.890252	-0.077653
0.891039	0.420582	0.890935	16.4532	0.891083	-0.077231
0.89187	0.42044	0.891766	16.4401	0.891914	-0.07681
0.892701	0.420269	0.892597	16.4276	0.892745	-0.07639
0.893532	0.419813	0.893428	16.4176	0.893576	-0.075968
0.894363	0.41908	0.894259	16.4095	0.894407	-0.075549
0.895194	0.418346	0.89509	16.4015	0.895238	-0.075152
0.896025	0.417552	0.895921	16.3935	0.896069	-0.074903
0.896856	0.41671	0.896752	16.3855	0.8969	-0.074858
0.897687	0.415905	0.897583	16.3774	0.897731	-0.074867
0.898518	0.415114	0.898414	16.3693	0.898562	-0.07486
0.899349	0.414266	0.899245	16.3602	0.899393	-0.07478
0.90018	0.413379	0.900076	16.3485	0.900224	-0.074632
0.901011	0.412491	0.900907	16.3367	0.901055	-0.074484
0.901842	0.411665	0.901738	16.3254	0.901886	-0.074336
0.902673	0.411197	0.902569	16.3159	0.902717	-0.074188
0.903504	0.41123	0.9034	16.3068	0.903548	-0.07404
0.904335	0.41127	0.904231	16.2978	0.904379	-0.073903
0.905166	0.411394	0.905062	16.2887	0.90521	-0.073897
0.905997	0.411723	0.905893	16.2797	0.906041	-0.074145
0.906828	0.412052	0.906724	16.2706	0.906872	-0.074395
0.907659	0.412382	0.907555	16.2612	0.907703	-0.074761
0.90849	0.412711	0.908386	16.2498	0.908534	-0.075466
0.909321	0.413041	0.909217	16.2356	0.909365	-0.076294
0.910152	0.413371	0.910048	16.2214	0.910196	-0.077124
0.910983	0.413696	0.910879	16.2082	0.911027	-0.077952
0.911814	0.414009	0.91171	16.1985	0.911858	-0.078778
0.912645	0.414307	0.912541	16.1897	0.912689	-0.079606
0.913476	0.414618	0.913372	16.1808	0.91352	-0.080435
0.914307	0.415103	0.914203	16.1719	0.914351	-0.0811
0.915138	0.41599	0.915034	16.1631	0.915182	-0.081373
0.915969	0.416876	0.915865	16.1542	0.916013	-0.081646
0.9168	0.417768	0.916696	16.1451	0.916844	-0.081816
0.917631	0.418655	0.917527	16.1346	0.917675	-0.081718
0.918462	0.419543	0.918358	16.1222	0.918505	-0.08156
0.919293	0.420431	0.919189	16.11	0.919336	-0.081402
0.920124	0.420967	0.92002	16.0988	0.920168	-0.081245
0.920955	0.420211	0.920851	16.0902	0.920999	-0.081087
0.921786	0.418761	0.921682	16.0816	0.92183	-0.08093
0.922617	0.41723	0.922513	16.0733	0.92266	-0.080757
0.923448	0.415327	0.923344	16.0656	0.923491	-0.080417
0.924279	0.412956	0.924175	16.0578	0.924322	-0.079776
0.92511	0.410589	0.925006	16.0494	0.925153	-0.079125
0.925941	0.408211	0.925837	16.0408	0.925984	-0.078332
0.926772	0.405829	0.926668	16.03	0.926815	-0.077297
0.927603	0.403458	0.927499	16.0176	0.927646	-0.076257
0.928434	0.401077	0.92833	16.0053	0.928477	-0.075224
0.929265	0.399226	0.929161	15.9945	0.929308	-0.074189
0.930096	0.399148	0.929992	15.9872	0.930139	-0.073151
0.930926	0.400027	0.930823	15.98	0.93097	-0.072117
0.931757	0.400911	0.931654	15.9728	0.931801	-0.071101
0.932588	0.401808	0.932485	15.9656	0.932632	-0.070178
0.933419	0.402717	0.933316	15.9584	0.933463	-0.069358
0.93425	0.403625	0.934147	15.9512	0.934294	-0.06854
0.935081	0.404534	0.934978	15.944	0.935125	-0.067905
0.935912	0.405444	0.935809	15.9328	0.935956	-0.067639
0.936743	0.406356	0.93664	15.9206	0.936787	-0.067374
0.937574	0.407265	0.937471	15.9084	0.937618	-0.067109
0.938405	0.40787	0.938302	15.8972	0.938449	-0.066844
0.939236	0.40758	0.939133	15.8885	0.93928	-0.066579
0.940067	0.406961	0.939964	15.8799	0.940111	-0.066314
0.940898	0.406748	0.940795	15.8712	0.940942	-0.065989
0.941729	0.407807	0.941626	15.8625	0.941773	-0.065492
0.94256	0.409536	0.942457	15.8538	0.942604	-0.064886
0.943391	0.411259	0.943288	15.8452	0.943435	-0.064293
0.944222	0.412988	0.944118	15.8364	0.944266	-0.063888
0.945053	0.414711	0.94495	15.8245	0.945097	-0.063761
0.945884	0.416438	0.945781	15.8123	0.945928	-0.063635
0.946715	0.418164	0.946612	15.8001	0.946759	-0.063508
0.947546	0.419952	0.947443	15.7902	0.94759	-0.063382
0.948377	0.421867	0.948274	15.7817	0.948421	-0.06326
0.949208	0.423783	0.949105	15.7732	0.949252	-0.063145
0.950039	0.425094	0.949935	15.7647	0.950083	-0.063058
0.95087	0.424772	0.950766	15.7562	0.950914	-0.063144
0.951701	0.42359	0.951597	15.7476	0.951745	-0.063314
0.952532	0.422349	0.952428	15.7391	0.952576	-0.063477
0.953363	0.421013	0.953259	15.7305	0.953407	-0.063568
0.954194	0.419673	0.95409	15.715	0.954238	-0.063521
0.955025	0.418338	0.954921	15.6997	0.955069	-0.063474
0.955856	0.417003	0.955752	15.6844	0.9559	-0.063428
0.956687	0.415714	0.956583	15.6731	0.956731	-0.063381
0.957518	0.415523	0.957414	15.6627	0.957562	-0.063335
0.958349	0.415453	0.958245	15.6522	0.958393	-0.063288
0.95918	0.415434	0.959076	15.6418	0.959224	-0.06331
0.960011	0.416457	0.959907	15.6315	0.960055	-0.063957
0.960842	0.417912	0.960738	15.6211	0.960886	-0.064665
0.961673	0.419368	0.961569	15.6107	0.961717	-0.065395
0.962504	0.420825	0.9624	15.6001	0.962548	-0.066292
0.963335	0.42228	0.963231	15.5869	0.963379	-0.067347
0.964166	0.42374	0.964062	15.5734	0.964209	-0.068403
0.964997	0.425186	0.964893	15.56	0.965041	-0.06945
0.965828	0.426409	0.965724	15.5497	0.965872	-0.070506
0.966659	0.426906	0.966555	15.5397	0.966703	-0.071555
0.96749	0.427407	0.967386	15.5297	0.967534	-0.072607
0.968321	0.427893	0.968217	15.5197	0.968364	-0.073671
0.969152	0.428201	0.969048	15.5097	0.969195	-0.07479
0.969983	0.428511	0.969879	15.4996	0.970026	-0.075905
0.970814	0.428819	0.97071	15.4896	0.970857	-0.077002
0.971645	0.429127	0.971541	15.4794	0.971688	-0.077898
0.972476	0.429432	0.972372	15.4656	0.972519	-0.078721
0.973307	0.429742	0.973203	15.4513	0.97335	-0.079543
0.974138	0.429996	0.974034	15.4377	0.974181	-0.080365
0.974969	0.42951	0.974865	15.4303	0.975012	-0.081183
0.9758	0.428331	0.975696	15.4231	0.975843	-0.082003
0.976631	0.42716	0.976527	15.4164	0.976674	-0.082838
0.977462	0.425897	0.977358	15.4099	0.977505	-0.083781
0.978293	0.423581	0.978189	15.4029	0.978336	-0.084911
0.979123	0.421124	0.97902	15.3957	0.979167	-0.086048
0.979954	0.418705	0.979851	15.3883	0.979998	-0.087088
0.980785	0.416255	0.980682	15.3806	0.980829	-0.087528
0.981616	0.413821	0.981513	15.369	0.98166	-0.087903
0.982448	0.411354	0.982344	15.3565	0.982491	-0.08828
0.983278	0.409014	0.983175	15.344	0.983322	-0.088655
0.984109	0.407544	0.984006	15.3338	0.984153	-0.089032
0.98494	0.406288	0.984837	15.3244	0.984984	-0.089408
0.985771	0.405054	0.985668	15.3151	0.985815	-0.089721
0.986602	0.404065	0.986499	15.3058	0.986646	-0.089613
0.987433	0.403774	0.98733	15.2964	0.987477	-0.089149
0.988264	0.403482	0.988161	15.287	0.988308	-0.088682
0.989095	0.40319	0.988992	15.2777	0.989139	-0.088205
0.989926	0.402897	0.989823	15.2676	0.98997	-0.087675
0.990757	0.402605	0.990654	15.2542	0.990801	-0.087147
0.991588	0.402312	0.991485	15.2401	0.991632	-0.086613
0.992419	0.401948	0.992316	15.2261	0.992463	-0.086086
0.99325	0.400941	0.993147	15.2151	0.993294	-0.085556
0.994081	0.399938	0.993978	15.2052	0.994125	-0.085028
0.994912	0.399019	0.994809	15.1953	0.994956	-0.084478
0.995743	0.39884	0.99564	15.1855	0.995787	-0.083823
0.996574	0.399317	0.996471	15.1756	0.996618	-0.083128
0.997405	0.399799	0.997302	15.1658	0.997449	-0.08242
0.998236	0.400278	0.998133	15.1559	0.99828	-0.081594
0.999067	0.400757	0.998964	15.1442	0.999111	-0.080588
0.999898	0.401241	0.999795	15.1292	0.999942	-0.079582
1.00073	0.401702	1.00063	15.1138	1.00077	-0.078574
1.00156	0.401966	1.00146	15.0987	1.0016	-0.077588
1.00239	0.401721	1.00229	15.0877	1.00243	-0.076659
1.00322	0.401479	1.00312	15.0774	1.00327	-0.07578
1.00405	0.401171	1.00395	15.0671	1.0041	-0.074828
1.00488	0.400119	1.00478	15.0567	1.00493	-0.07429
1.00571	0.398818	1.00561	15.0464	1.00576	-0.073992
1.00655	0.397412	1.00644	15.0361	1.00659	-0.073712
1.00738	0.395976	1.00727	15.0258	1.00742	-0.073818
1.00821	0.394546	1.00811	15.0141	1.00825	-0.074344
1.00904	0.393111	1.00894	15	1.00908	-0.074907
1.00987	0.391676	1.00977	14.9856	1.00991	-0.075471
1.0107	0.390734	1.0106	14.972	1.01074	-0.076034
1.01153	0.390358	1.01143	14.9618	1.01157	-0.076595
1.01236	0.39006	1.01226	14.9521	1.01241	-0.077158
1.01319	0.389761	1.01309	14.9424	1.01324	-0.077718
1.01402	0.39008	1.01392	14.9328	1.01407	-0.077459
1.01486	0.390493	1.01475	14.923	1.0149	-0.077137
1.01569	0.390905	1.01558	14.9134	1.01573	-0.076813
1.01652	0.391317	1.01642	14.9037	1.01656	-0.076596
1.01735	0.391729	1.01725	14.8917	1.01739	-0.076433
1.01818	0.392141	1.01808	14.8778	1.01822	-0.076273
1.01901	0.392552	1.01891	14.8638	1.01905	-0.076113
1.01984	0.393152	1.01974	14.8516	1.01988	-0.075953
1.02067	0.393968	1.02057	14.8427	1.02072	-0.075793
1.0215	0.394808	1.0214	14.8343	1.02155	-0.075633
1.02233	0.395777	1.02223	14.8258	1.02238	-0.075526
1.02317	0.397272	1.02306	14.8173	1.02321	-0.075896
1.024	0.398839	1.02389	14.8088	1.02404	-0.076298
1.02483	0.400398	1.02473	14.8003	1.02487	-0.076698
1.02566	0.401968	1.02556	14.7918	1.0257	-0.07662
1.02649	0.403524	1.02639	14.7793	1.02653	-0.076307
1.02732	0.405095	1.02722	14.7658	1.02736	-0.075983
1.02815	0.406656	1.02805	14.7523	1.02819	-0.075658
1.02898	0.408599	1.02888	14.7403	1.02903	-0.075333
1.02981	0.410684	1.02971	14.7312	1.02986	-0.075008
1.03064	0.412784	1.03054	14.7228	1.03069	-0.074683
1.03147	0.414381	1.03137	14.7141	1.03152	-0.074261
1.03231	0.415403	1.0322	14.7048	1.03235	-0.072938
1.03314	0.416366	1.03303	14.6953	1.03318	-0.071585
1.03397	0.417334	1.03387	14.6859	1.03401	-0.070221
1.0348	0.418296	1.0347	14.6764	1.03484	-0.069717
1.03563	0.419264	1.03553	14.6648	1.03567	-0.069244
1.03646	0.420226	1.03636	14.6513	1.03651	-0.068772
1.03729	0.421073	1.03719	14.6376	1.03734	-0.068299
1.03812	0.420848	1.03802	14.6255	1.03817	-0.067826
1.03895	0.420519	1.03885	14.6154	1.039	-0.067354
1.03978	0.420188	1.03968	14.606	1.03983	-0.066878
1.04062	0.419664	1.04051	14.5966	1.04066	-0.066686
1.04145	0.418922	1.04134	14.5872	1.04149	-0.067149
1.04228	0.418165	1.04218	14.5778	1.04232	-0.06763
1.04311	0.417408	1.04301	14.5685	1.04315	-0.068056
1.04394	0.416648	1.04384	14.5587	1.04398	-0.067988
1.04477	0.415889	1.04467	14.5458	1.04482	-0.067908
1.0456	0.41513	1.0455	14.5313	1.04565	-0.067828
1.04643	0.41414	1.04633	14.5166	1.04648	-0.067748
1.04726	0.412215	1.04716	14.505	1.04731	-0.067668
1.04809	0.410224	1.04799	14.4953	1.04814	-0.067588
1.04893	0.408219	1.04882	14.4858	1.04897	-0.067508
1.04976	0.405817	1.04965	14.4763	1.0498	-0.066948
1.05059	0.403301	1.05048	14.4668	1.05063	-0.066063
1.05142	0.400769	1.05132	14.4573	1.05146	-0.065177
1.05225	0.398231	1.05215	14.4477	1.05229	-0.064395
1.05308	0.395688	1.05298	14.4367	1.05313	-0.064542
1.05391	0.393154	1.05381	14.4227	1.05396	-0.06469
1.05474	0.390622	1.05464	14.4075	1.05479	-0.064838
1.05557	0.388413	1.05547	14.3923	1.05562	-0.064978
1.05641	0.386535	1.0563	14.3794	1.05645	-0.065108
1.05724	0.384728	1.05713	14.3683	1.05728	-0.065244
1.05807	0.383171	1.05796	14.3575	1.05811	-0.065389
1.0589	0.382458	1.05879	14.3466	1.05894	-0.066839
1.05973	0.381919	1.05963	14.3357	1.05977	-0.068908
1.06056	0.381359	1.06046	14.3248	1.0606	-0.071034
1.06139	0.380797	1.06129	14.3141	1.06143	-0.072955
1.06222	0.380235	1.06212	14.3017	1.06227	-0.074295
1.06305	0.379674	1.06295	14.2869	1.0631	-0.075465
1.06388	0.379112	1.06378	14.2714	1.06393	-0.07664
1.06472	0.378429	1.06461	14.2563	1.06476	-0.077807
1.06555	0.37766	1.06544	14.2445	1.06559	-0.078978
1.06638	0.37688	1.06627	14.2342	1.06642	-0.080153
1.06721	0.376268	1.0671	14.2239	1.06725	-0.081295
1.06804	0.376417	1.06794	14.2136	1.06808	-0.082339
1.06887	0.376875	1.06877	14.2033	1.06891	-0.083344
1.0697	0.377331	1.0696	14.193	1.06974	-0.084353
1.07053	0.377787	1.07043	14.1827	1.07058	-0.08572
1.07136	0.378244	1.07126	14.1708	1.07141	-0.087451
1.07219	0.378702	1.07209	14.1575	1.07224	-0.089259
1.07302	0.379158	1.07292	14.1439	1.07307	-0.091074
1.07386	0.380836	1.07375	14.1318	1.0739	-0.092884
1.07469	0.383185	1.07458	14.1229	1.07473	-0.094707
1.07552	0.385581	1.07542	14.115	1.07556	-0.096513
1.07635	0.387741	1.07625	14.107	1.07639	-0.098159
1.07718	0.38957	1.07708	14.0991	1.07722	-0.099511
1.07801	0.391284	1.07791	14.0912	1.07805	-0.100775
1.07884	0.39301	1.07874	14.0832	1.07889	-0.102048
1.07967	0.39474	1.07957	14.0753	1.07972	-0.101959
1.0805	0.396464	1.0804	14.0643	1.08055	-0.101301
1.08133	0.398176	1.08123	14.0513	1.08138	-0.100598
1.08217	0.399853	1.08206	14.0379	1.08221	-0.099889
1.083	0.401069	1.08289	14.0267	1.08304	-0.09918
1.08383	0.402109	1.08373	14.0182	1.08387	-0.098479
1.08466	0.403147	1.08456	14.0103	1.0847	-0.097776
1.08549	0.404313	1.08539	14.0018	1.08553	-0.096859
1.08632	0.405566	1.08622	13.9931	1.08636	-0.095668
1.08715	0.406818	1.08705	13.9844	1.08719	-0.094425
1.08798	0.408077	1.08788	13.9757	1.08803	-0.093207
1.08881	0.409341	1.08871	13.9668	1.08886	-0.09209
1.08964	0.4106	1.08954	13.9558	1.08969	-0.091009
1.09048	0.411858	1.09037	13.9427	1.09052	-0.089935
1.09131	0.413361	1.0912	13.9296	1.09135	-0.08885
1.09214	0.415516	1.09204	13.9175	1.09218	-0.087769
1.09297	0.41787	1.09287	13.9071	1.09301	-0.086683
1.0938	0.420233	1.0937	13.8973	1.09384	-0.085602
1.09463	0.421304	1.09453	13.8875	1.09467	-0.085267
1.09546	0.421774	1.09536	13.8777	1.0955	-0.085311
1.09629	0.422194	1.09619	13.8679	1.09634	-0.085404
1.09712	0.422611	1.09702	13.858	1.09717	-0.08567
1.09795	0.42303	1.09785	13.8479	1.098	-0.086237
1.09878	0.423446	1.09868	13.8349	1.09883	-0.086872
1.09962	0.423864	1.09951	13.8188	1.09966	-0.087506
1.10045	0.42337	1.10034	13.8028	1.10049	-0.088141
1.10128	0.421196	1.10118	13.7888	1.10132	-0.088778
1.10211	0.418552	1.10201	13.7776	1.10215	-0.089409
1.10294	0.415953	1.10284	13.7669	1.10298	-0.08996
1.10377	0.413844	1.10367	13.7563	1.10381	-0.089757
1.1046	0.411885	1.1045	13.7457	1.10465	-0.08938
1.10543	0.409921	1.10533	13.735	1.10548	-0.089002
1.10626	0.407964	1.10616	13.7244	1.10631	-0.088845
1.10709	0.406008	1.10699	13.7131	1.10714	-0.088959
1.10793	0.404046	1.10782	13.7001	1.10797	-0.089124
1.10876	0.402087	1.10865	13.686	1.1088	-0.089282
1.10959	0.400395	1.10949	13.6722	1.10963	-0.089428
1.11042	0.399076	1.11032	13.6605	1.11046	-0.089576
1.11125	0.397923	1.11115	13.6508	1.11129	-0.089733
1.11208	0.396614	1.11198	13.6412	1.11212	-0.089829
1.11291	0.394744	1.11281	13.6315	1.11295	-0.089716
1.11374	0.392426	1.11364	13.6219	1.11379	-0.089475
1.11457	0.390072	1.11447	13.6124	1.11462	-0.089235
1.1154	0.387716	1.1153	13.6027	1.11545	-0.088468
1.11624	0.385362	1.11613	13.5904	1.11628	-0.087157
1.11707	0.383008	1.11696	13.5743	1.11711	-0.085742
1.1179	0.380651	1.1178	13.557	1.11794	-0.084328
1.11873	0.378509	1.11863	13.5399	1.11877	-0.082915
1.11956	0.376625	1.11946	13.526	1.1196	-0.081501
1.12039	0.374791	1.12029	13.5148	1.12043	-0.080085
1.12122	0.373585	1.12112	13.5037	1.12126	-0.078923
1.12205	0.373915	1.12195	13.4926	1.1221	-0.07854
1.12288	0.375141	1.12278	13.4815	1.12293	-0.078603
1.12372	0.376368	1.12361	13.4704	1.12376	-0.078722
1.12455	0.377596	1.12444	13.4593	1.12459	-0.079408
1.12538	0.378821	1.12528	13.4462	1.12542	-0.080484
1.12621	0.380045	1.12611	13.4312	1.12625	-0.081557
1.12704	0.381294	1.12694	13.4161	1.12708	-0.08263
1.12787	0.382751	1.12777	13.4017	1.12791	-0.083701
1.1287	0.38438	1.1286	13.389	1.12874	-0.084775
1.12953	0.386006	1.12943	13.3774	1.12957	-0.085846
1.13036	0.387448	1.13026	13.3658	1.13041	-0.086879
1.13119	0.388539	1.13109	13.3541	1.13124	-0.087836
1.13202	0.389462	1.13192	13.3425	1.13207	-0.088765
1.13285	0.390388	1.13275	13.3308	1.1329	-0.089766
1.13369	0.39131	1.13358	13.3187	1.13373	-0.090978
1.13452	0.39223	1.13441	13.3044	1.13456	-0.092314
1.13535	0.393153	1.13525	13.2883	1.13539	-0.09365
1.13618	0.394322	1.13608	13.2726	1.13622	-0.094979
1.13701	0.396082	1.13691	13.2602	1.13705	-0.096309
1.13784	0.398161	1.13774	13.2513	1.13789	-0.09764
1.13867	0.400239	1.13857	13.2434	1.13872	-0.098975
1.1395	0.402095	1.1394	13.235	1.13955	-0.100042
1.14033	0.403706	1.14023	13.2266	1.14038	-0.100866
1.14116	0.405266	1.14106	13.2182	1.14121	-0.101646
1.142	0.406827	1.14189	13.2098	1.14204	-0.102158
1.14283	0.408387	1.14272	13.201	1.14287	-0.101869
1.14366	0.409945	1.14356	13.1898	1.1437	-0.101171
1.14449	0.411507	1.14439	13.1743	1.14453	-0.100475
1.14532	0.41303	1.14522	13.1589	1.14536	-0.099776
1.14615	0.414501	1.14605	13.1445	1.1462	-0.09908
1.14698	0.415954	1.14688	13.1331	1.14703	-0.098385
1.14781	0.417377	1.14771	13.1216	1.14786	-0.097685
1.14864	0.418581	1.14854	13.1101	1.14869	-0.097515
1.14948	0.41963	1.14937	13.0986	1.14952	-0.097897
1.15031	0.420678	1.1502	13.0871	1.15035	-0.098421
1.15114	0.421721	1.15104	13.0756	1.15118	-0.098989
1.15197	0.422768	1.15187	13.0635	1.15201	-0.099629
1.1528	0.423813	1.1527	13.0492	1.15284	-0.100295
1.15363	0.424857	1.15353	13.0331	1.15367	-0.100963
1.15446	0.4256	1.15436	13.0172	1.1545	-0.101632
1.15529	0.425907	1.15519	13.003	1.15534	-0.102298
1.15612	0.426061	1.15602	12.9914	1.15617	-0.102965
1.15695	0.42595	1.15685	12.9797	1.157	-0.103633
1.15779	0.425241	1.15768	12.9681	1.15783	-0.103541
1.15862	0.424236	1.15851	12.9564	1.15866	-0.102247
1.15945	0.423233	1.15935	12.9448	1.15949	-0.100515
1.16028	0.422229	1.16018	12.9332	1.16032	-0.099063
1.16111	0.421226	1.16101	12.9206	1.16115	-0.097846
1.16194	0.420223	1.16184	12.9051	1.16198	-0.096689
1.16277	0.419219	1.16267	12.8881	1.16281	-0.095604
1.1636	0.417938	1.1635	12.8716	1.16365	-0.094549
1.16443	0.416426	1.16433	12.8577	1.16448	-0.093449
1.16526	0.414911	1.16516	12.8477	1.16531	-0.092283
1.1661	0.413398	1.16599	12.8377	1.16614	-0.091102
1.16693	0.411833	1.16682	12.8277	1.16697	-0.090137
1.16776	0.410253	1.16766	12.8178	1.1678	-0.08962
1.16859	0.408676	1.16849	12.8078	1.16863	-0.089253
1.16942	0.407103	1.16932	12.7979	1.16946	-0.088564
1.17025	0.405524	1.17015	12.7863	1.17029	-0.087203
1.17108	0.403943	1.17098	12.7709	1.17112	-0.085618
1.17191	0.402365	1.17181	12.7549	1.17196	-0.084034
1.17274	0.400894	1.17264	12.7397	1.17279	-0.082448
1.17357	0.399664	1.17347	12.7268	1.17362	-0.080858
1.1744	0.398457	1.1743	12.7154	1.17445	-0.079276
1.17524	0.397431	1.17513	12.7042	1.17528	-0.07769
1.17607	0.39688	1.17596	12.6929	1.17611	-0.075554
1.1769	0.396566	1.1768	12.6815	1.17694	-0.072553
1.17773	0.396251	1.17763	12.6703	1.17777	-0.069563
1.17856	0.395937	1.17846	12.6589	1.1786	-0.067033
1.17939	0.395623	1.17929	12.6464	1.17943	-0.065699
1.18022	0.39531	1.18012	12.6314	1.18026	-0.065099
1.18105	0.394997	1.18095	12.6159	1.1811	-0.064498
1.18188	0.395067	1.18178	12.6016	1.18193	-0.063896
1.18271	0.395875	1.18261	12.5901	1.18276	-0.063296
1.18355	0.396687	1.18344	12.5801	1.18359	-0.062697
1.18438	0.397671	1.18427	12.5701	1.18442	-0.062189
1.18521	0.399028	1.18511	12.56	1.18525	-0.062184
1.18604	0.400524	1.18594	12.55	1.18608	-0.06273
1.18687	0.402025	1.18677	12.5399	1.18691	-0.063276
1.1877	0.403515	1.1876	12.5299	1.18774	-0.063588
1.18853	0.40501	1.18843	12.5182	1.18857	-0.063465
1.18936	0.406517	1.18926	12.5035	1.18941	-0.063198
1.19019	0.407877	1.19009	12.4891	1.19024	-0.062931
1.19102	0.40868	1.19092	12.4764	1.19107	-0.062662
1.19186	0.40892	1.19175	12.4672	1.1919	-0.062394
1.19269	0.409161	1.19259	12.458	1.19273	-0.062128
1.19352	0.409278	1.19342	12.4486	1.19356	-0.06186
1.19435	0.409169	1.19425	12.4393	1.19439	-0.061687
1.19518	0.409037	1.19508	12.43	1.19522	-0.061658
1.19601	0.408904	1.19591	12.4206	1.19605	-0.061642
1.19684	0.408772	1.19674	12.4112	1.19688	-0.062223
1.19767	0.40864	1.19757	12.4004	1.19772	-0.063622
1.1985	0.408507	1.1984	12.386	1.19855	-0.065019
1.19933	0.408497	1.19923	12.3715	1.19938	-0.066414
1.20016	0.408816	1.20006	12.3573	1.20021	-0.067814
1.201	0.40934	1.2009	12.3466	1.20104	-0.069213
1.20183	0.409864	1.20173	12.3361	1.20187	-0.070609
1.20266	0.409961	1.20256	12.3258	1.2027	-0.072037
1.20349	0.40936	1.20339	12.3154	1.20353	-0.073623
1.20432	0.408761	1.20422	12.305	1.20436	-0.075367
1.20515	0.408163	1.20505	12.2946	1.20519	-0.077008
1.20598	0.40756	1.20588	12.284	1.20602	-0.078126
1.20681	0.406957	1.20671	12.2707	1.20686	-0.078729
1.20764	0.406357	1.20754	12.2541	1.20769	-0.079327
1.20847	0.405938	1.20837	12.2375	1.20852	-0.079928
1.20931	0.40588	1.20921	12.2213	1.20935	-0.08053
1.21014	0.405942	1.21004	12.2095	1.21018	-0.08113
1.21097	0.406156	1.21087	12.1982	1.21101	-0.081729
1.2118	0.406946	1.2117	12.1869	1.21184	-0.082094
1.21263	0.408266	1.21253	12.1755	1.21267	-0.081627
1.21346	0.409588	1.21336	12.1642	1.2135	-0.080493
1.21429	0.410907	1.21419	12.1528	1.21433	-0.079355
1.21512	0.412225	1.21502	12.1413	1.21517	-0.078126
1.21595	0.413543	1.21585	12.1275	1.216	-0.07683
1.21679	0.414858	1.21668	12.1111	1.21683	-0.075588
1.21762	0.415649	1.21751	12.0946	1.21766	-0.074332
1.21845	0.415581	1.21835	12.0797	1.21849	-0.072974
1.21928	0.415317	1.21918	12.0683	1.21932	-0.07159
1.22011	0.414988	1.22001	12.057	1.22015	-0.070203
1.22094	0.41432	1.22084	12.0455	1.22098	-0.068911
1.22177	0.413366	1.22167	12.0341	1.22181	-0.068105
1.2226	0.412414	1.2225	12.0227	1.22264	-0.067683
1.22343	0.411459	1.22333	12.0114	1.22348	-0.067246
1.22426	0.410506	1.22416	11.9997	1.22431	-0.066698
1.2251	0.409553	1.22499	11.9853	1.22514	-0.065929
1.22593	0.4086	1.22582	11.9684	1.22597	-0.06516
1.22676	0.407717	1.22666	11.9521	1.2268	-0.064388
1.22759	0.40722	1.22749	11.9383	1.22763	-0.063619
1.22842	0.406723	1.22832	11.9278	1.22846	-0.062849
1.22925	0.406154	1.22915	11.9173	1.22929	-0.062079
1.23008	0.405165	1.22998	11.9067	1.23012	-0.061423
1.23091	0.404005	1.23081	11.8961	1.23096	-0.061212
1.23174	0.402845	1.23164	11.8856	1.23179	-0.061106
1.23257	0.401687	1.23247	11.875	1.23262	-0.061111
1.2334	0.400531	1.2333	11.8639	1.23345	-0.061793
1.23423	0.399369	1.23413	11.8492	1.23428	-0.063419
1.23507	0.398237	1.23497	11.8325	1.23511	-0.06504
1.2359	0.397483	1.2358	11.8162	1.23594	-0.066668
1.23673	0.397956	1.23663	11.8021	1.23677	-0.068295
1.23756	0.398429	1.23746	11.7905	1.2376	-0.069923
1.23839	0.399126	1.23829	11.7789	1.23843	-0.071547
1.23922	0.400945	1.23912	11.7674	1.23927	-0.073087
1.24005	0.403033	1.23995	11.7558	1.2401	-0.074317
1.24088	0.405117	1.24078	11.7443	1.24093	-0.075548
1.24171	0.407208	1.24161	11.7327	1.24176	-0.076669
1.24255	0.409287	1.24244	11.7205	1.24259	-0.077307
1.24338	0.41138	1.24327	11.7057	1.24342	-0.077574
1.24421	0.413492	1.24411	11.6917	1.24425	-0.077841
1.24504	0.415707	1.24494	11.6775	1.24508	-0.078109
1.24587	0.418093	1.24577	11.6647	1.24591	-0.078376
1.2467	0.42049	1.2466	11.6541	1.24674	-0.07864
1.24753	0.422809	1.24743	11.6438	1.24757	-0.07891
1.24836	0.424739	1.24826	11.6335	1.2484	-0.079211
1.24919	0.426659	1.24909	11.6231	1.24924	-0.079592
1.25002	0.428593	1.24992	11.6128	1.25007	-0.079973
1.25086	0.430531	1.25075	11.6025	1.2509	-0.080232
1.25169	0.432474	1.25158	11.591	1.25173	-0.08005
1.25252	0.434423	1.25242	11.5747	1.25256	-0.079767
1.25335	0.43629	1.25325	11.5579	1.25339	-0.079485
1.25418	0.437637	1.25408	11.5411	1.25422	-0.079201
1.25501	0.438199	1.25491	11.5277	1.25505	-0.078918
1.25584	0.438731	1.25574	11.5168	1.25588	-0.078635
1.25667	0.438854	1.25657	11.5061	1.25672	-0.078408
1.2575	0.437787	1.2574	11.4955	1.25755	-0.078579
1.25833	0.436718	1.25823	11.4848	1.25838	-0.079438
1.25917	0.435648	1.25906	11.4741	1.25921	-0.080299
1.26	0.434574	1.25989	11.4636	1.26004	-0.081262
1.26083	0.433508	1.26073	11.4514	1.26087	-0.082517
1.26166	0.432434	1.26156	11.4358	1.2617	-0.083775
1.26249	0.431296	1.26239	11.4201	1.26253	-0.085033
1.26332	0.4297	1.26322	11.4042	1.26336	-0.086293
1.26415	0.427427	1.26405	11.392	1.26419	-0.087547
1.26498	0.425143	1.26488	11.3804	1.26503	-0.088804
1.26581	0.422743	1.26571	11.3688	1.26586	-0.089852
1.26664	0.420174	1.26654	11.3571	1.26669	-0.090089
1.26747	0.417597	1.26737	11.3455	1.26752	-0.089736
1.26831	0.415023	1.26821	11.3338	1.26835	-0.089381
1.26914	0.412451	1.26904	11.3223	1.26918	-0.089002
1.26997	0.409875	1.26987	11.3081	1.27001	-0.088579
1.2708	0.407338	1.2707	11.2919	1.27084	-0.088167
1.27163	0.405047	1.27153	11.2758	1.27167	-0.087718
1.27246	0.403467	1.27236	11.2607	1.2725	-0.08725
1.27329	0.40248	1.27319	11.2508	1.27334	-0.086783
1.27412	0.40143	1.27402	11.241	1.27417	-0.086317
1.27495	0.400765	1.27485	11.2313	1.275	-0.085851
1.27578	0.401032	1.27568	11.2215	1.27583	-0.085858
1.27662	0.401353	1.27652	11.2118	1.27666	-0.085984
1.27745	0.401674	1.27735	11.202	1.27749	-0.086108
1.27828	0.401995	1.27818	11.1923	1.27832	-0.085996
1.27911	0.402315	1.27901	11.1762	1.27915	-0.084981
1.27994	0.402637	1.27984	11.1583	1.27998	-0.083961
1.28077	0.402958	1.28067	11.1402	1.28081	-0.082942
1.2816	0.402545	1.2815	11.1236	1.28164	-0.08193
1.28243	0.40178	1.28233	11.1105	1.28248	-0.080911
1.28326	0.401005	1.28316	11.0976	1.28331	-0.079887
1.28409	0.400572	1.28399	11.0847	1.28414	-0.078903
1.28493	0.400958	1.28483	11.0719	1.28497	-0.078146
1.28576	0.401375	1.28566	11.059	1.2858	-0.077393
1.28659	0.401792	1.28649	11.0461	1.28663	-0.076654
1.28742	0.402213	1.28732	11.0328	1.28746	-0.07672
1.28825	0.402629	1.28815	11.0164	1.28829	-0.077574
1.28908	0.403045	1.28898	11.0001	1.28912	-0.078432
1.28991	0.403464	1.28981	10.9836	1.28995	-0.07929
1.29074	0.4042	1.29064	10.9699	1.29079	-0.080149
1.29157	0.40508	1.29147	10.958	1.29162	-0.081004
1.2924	0.405965	1.2923	10.9462	1.29245	-0.08186
1.29323	0.40611	1.29313	10.9343	1.29328	-0.082655
1.29407	0.405496	1.29397	10.9225	1.29411	-0.083336
1.2949	0.404866	1.2948	10.9106	1.29494	-0.084017
1.29573	0.404233	1.29563	10.8988	1.29577	-0.084681
1.29656	0.403604	1.29646	10.8846	1.2966	-0.084883
1.29739	0.402969	1.29729	10.8682	1.29743	-0.084971
1.29822	0.402338	1.29812	10.852	1.29826	-0.085059
1.29905	0.40171	1.29895	10.8348	1.2991	-0.085148
1.29988	0.401477	1.29978	10.8216	1.29993	-0.085236
1.30071	0.401298	1.30061	10.8113	1.30076	-0.085324
1.30154	0.401119	1.30144	10.8014	1.30159	-0.085405
1.30238	0.401698	1.30228	10.7916	1.30242	-0.085295
1.30321	0.402616	1.30311	10.7817	1.30325	-0.084794
1.30404	0.403534	1.30394	10.7718	1.30408	-0.084286
1.30487	0.404461	1.30477	10.762	1.30491	-0.083747
1.3057	0.405377	1.3056	10.7495	1.30574	-0.082973
1.30653	0.406297	1.30643	10.735	1.30657	-0.082211
1.30736	0.407215	1.30726	10.7201	1.3074	-0.081443
1.30819	0.408132	1.30809	10.7054	1.30824	-0.080673
1.30902	0.408367	1.30892	10.6932	1.30907	-0.079902
1.30985	0.408601	1.30975	10.6819	1.3099	-0.079138
1.31069	0.408832	1.31059	10.6705	1.31073	-0.078384
1.31152	0.408737	1.31142	10.6591	1.31156	-0.07787
1.31235	0.408505	1.31225	10.6477	1.31239	-0.077677
1.31318	0.408273	1.31308	10.6364	1.31322	-0.077488
1.31401	0.408039	1.31391	10.625	1.31405	-0.077357
1.31484	0.407805	1.31474	10.6101	1.31488	-0.07734
1.31567	0.407574	1.31557	10.5939	1.31571	-0.077324
1.3165	0.407342	1.3164	10.5775	1.31655	-0.077307
1.31733	0.407165	1.31723	10.5629	1.31738	-0.07729
1.31817	0.407194	1.31806	10.5519	1.31821	-0.077274
1.319	0.407223	1.31889	10.5418	1.31904	-0.077257
1.31983	0.407241	1.31973	10.5317	1.31987	-0.077202
1.32066	0.406863	1.32056	10.5216	1.3207	-0.076715
1.32149	0.406437	1.32139	10.5115	1.32153	-0.07582
1.32232	0.406013	1.32222	10.5014	1.32236	-0.074949
1.32315	0.405588	1.32305	10.491	1.32319	-0.074288
1.32398	0.405166	1.32388	10.4771	1.32403	-0.074025
1.32481	0.40476	1.32471	10.4623	1.32486	-0.073741
1.32564	0.404388	1.32554	10.4475	1.32569	-0.073443
1.32647	0.404158	1.32637	10.4355	1.32652	-0.073143
1.3273	0.404296	1.3272	10.4252	1.32735	-0.072841
1.32814	0.404539	1.32804	10.4155	1.32818	-0.07254
1.32897	0.404783	1.32887	10.4057	1.32901	-0.07224
1.3298	0.405553	1.3297	10.3959	1.32984	-0.072055
1.33063	0.406482	1.33053	10.3862	1.33067	-0.071923
1.33146	0.407411	1.33136	10.3764	1.3315	-0.071798
1.33229	0.40834	1.33219	10.3653	1.33234	-0.071482
1.33312	0.409269	1.33302	10.3507	1.33317	-0.070841
1.33395	0.4102	1.33385	10.3352	1.334	-0.070138
1.33478	0.411128	1.33468	10.3197	1.33483	-0.069439
1.33561	0.412256	1.33552	10.3079	1.33566	-0.068738
1.33645	0.413573	1.33635	10.2974	1.33649	-0.068037
1.33728	0.41493	1.33718	10.287	1.33732	-0.067337
1.33811	0.416245	1.33801	10.2765	1.33815	-0.066635
1.33894	0.417381	1.33884	10.2661	1.33898	-0.066594
1.33977	0.418479	1.33967	10.2557	1.33981	-0.066679
1.3406	0.419572	1.3405	10.2453	1.34064	-0.066764
1.34143	0.420666	1.34133	10.2328	1.34147	-0.067219
1.34226	0.421759	1.34216	10.2179	1.34231	-0.068111
1.34309	0.422853	1.34299	10.2026	1.34314	-0.06907
1.34393	0.42395	1.34383	10.1877	1.34397	-0.070028
1.34476	0.424937	1.34466	10.1763	1.3448	-0.070996
1.34559	0.425841	1.34549	10.1656	1.34563	-0.071955
1.34642	0.426738	1.34632	10.155	1.34646	-0.072912
1.34725	0.427475	1.34715	10.1444	1.34729	-0.074092
1.34808	0.427796	1.34798	10.1338	1.34812	-0.076189
1.34891	0.428023	1.34881	10.1231	1.34895	-0.078441
1.34974	0.428252	1.34964	10.1125	1.34979	-0.080684
1.35057	0.42848	1.35047	10.0989	1.35062	-0.082798
1.3514	0.428708	1.3513	10.0837	1.35145	-0.084869
1.35224	0.428937	1.35214	10.0674	1.35228	-0.086946
1.35307	0.429165	1.35297	10.0511	1.35311	-0.08901
1.3539	0.428119	1.3538	10.0374	1.35394	-0.091113
1.35473	0.426639	1.35463	10.0255	1.35477	-0.093181
1.35556	0.425097	1.35546	10.0136	1.3556	-0.095246
1.35639	0.423365	1.35629	10.0017	1.35643	-0.096612
1.35722	0.421441	1.35712	9.98972	1.35726	-0.096826
1.35805	0.419493	1.35795	9.97778	1.3581	-0.096899
1.35888	0.417554	1.35878	9.96587	1.35893	-0.096972
1.35971	0.415609	1.35961	9.95146	1.35976	-0.096343
1.36054	0.413667	1.36044	9.93466	1.36059	-0.095631
1.36138	0.411715	1.36128	9.91743	1.36142	-0.094918
1.36221	0.409773	1.36211	9.90155	1.36225	-0.094208
1.36304	0.408729	1.36294	9.88816	1.36308	-0.093495
1.36387	0.407964	1.36377	9.87579	1.36391	-0.092779
1.3647	0.40722	1.3646	9.8634	1.36474	-0.092067
1.36553	0.406591	1.36543	9.85108	1.36557	-0.091031
1.36636	0.406034	1.36626	9.8387	1.36641	-0.089212
1.36719	0.405486	1.36709	9.82633	1.36724	-0.087303
1.36802	0.40494	1.36792	9.814	1.36807	-0.085169
1.36885	0.404394	1.36875	9.79896	1.3689	-0.082083
1.36969	0.403848	1.36959	9.78174	1.36973	-0.078899
1.37052	0.4033	1.37042	9.76419	1.37056	-0.0757
1.37135	0.402744	1.37125	9.7496	1.37139	-0.072522
1.37218	0.402126	1.37208	9.73831	1.37222	-0.069334
1.37301	0.401493	1.37291	9.72782	1.37305	-0.066148
1.37384	0.400861	1.37374	9.71738	1.37388	-0.062955
1.37467	0.401588	1.37457	9.70688	1.37471	-0.060254
1.3755	0.402681	1.3754	9.69641	1.37555	-0.05869
1.37633	0.403798	1.37623	9.68595	1.37638	-0.057304
1.37716	0.404912	1.37706	9.67525	1.37721	-0.05661
1.378	0.406	1.3779	9.66174	1.37804	-0.056806
1.37883	0.407	1.37873	9.64655	1.37887	-0.057322
1.37966	0.408005	1.37956	9.63145	1.3797	-0.057851
1.38049	0.408999	1.38039	9.61893	1.38053	-0.05838
1.38132	0.409886	1.38122	9.60875	1.38136	-0.058909
1.38215	0.41071	1.38205	9.59897	1.38219	-0.059437
1.38298	0.411534	1.38288	9.58923	1.38302	-0.059967
1.38381	0.411706	1.38371	9.57947	1.38386	-0.06029
1.38464	0.411377	1.38454	9.56966	1.38469	-0.060199
1.38547	0.411001	1.38538	9.5599	1.38552	-0.059951
1.3863	0.410625	1.38621	9.55009	1.38635	-0.059939
1.38714	0.410249	1.38704	9.53618	1.38718	-0.060602
1.38797	0.409873	1.38787	9.51972	1.38801	-0.061542
1.3888	0.409497	1.3887	9.50322	1.38884	-0.062483
1.38963	0.409535	1.38953	9.48977	1.38967	-0.063425
1.39046	0.410011	1.39036	9.47823	1.3905	-0.064364
1.39129	0.410597	1.39119	9.46687	1.39133	-0.0653
1.39212	0.411191	1.39202	9.45554	1.39217	-0.066243
1.39295	0.411833	1.39285	9.44424	1.393	-0.067384
1.39378	0.412505	1.39369	9.43289	1.39383	-0.068756
1.39461	0.413178	1.39452	9.42158	1.39466	-0.07019
1.39545	0.413852	1.39535	9.40992	1.39549	-0.071282
1.39628	0.414523	1.39618	9.39487	1.39632	-0.071384
1.39711	0.415194	1.39701	9.3781	1.39715	-0.071103
1.39794	0.415865	1.39784	9.3616	1.39798	-0.07082
1.39877	0.416106	1.39867	9.34796	1.39881	-0.070537
1.3996	0.415905	1.3995	9.33582	1.39964	-0.070255
1.40043	0.415594	1.40033	9.32368	1.40047	-0.069975
1.40126	0.415357	1.40116	9.31156	1.40131	-0.069693
1.40209	0.415274	1.40199	9.2994	1.40214	-0.069421
1.40292	0.415255	1.40282	9.28732	1.40297	-0.069153
1.40376	0.415236	1.40366	9.27569	1.4038	-0.068889
1.40459	0.415217	1.40449	9.26378	1.40463	-0.06884
1.40542	0.415198	1.40532	9.24992	1.40546	-0.06921
1.40625	0.415179	1.40615	9.2337	1.40629	-0.069723
1.40708	0.41516	1.40698	9.21683	1.40712	-0.070235
1.40791	0.415106	1.40781	9.20254	1.40795	-0.070745
1.40874	0.415033	1.40864	9.19236	1.40878	-0.071259
1.40957	0.41496	1.40947	9.18216	1.40962	-0.071769
1.4104	0.414452	1.4103	9.17194	1.41045	-0.072282
1.41124	0.413513	1.41114	9.16174	1.41128	-0.073023
1.41207	0.412472	1.41197	9.15155	1.41211	-0.07386
1.4129	0.411441	1.4128	9.14136	1.41294	-0.074699
1.41373	0.410404	1.41363	9.12968	1.41377	-0.075325
1.41456	0.409364	1.41446	9.11477	1.4146	-0.075723
1.41539	0.40833	1.41529	9.09838	1.41543	-0.076064
1.41622	0.407285	1.41612	9.08224	1.41626	-0.076407
1.41705	0.406114	1.41695	9.06841	1.41709	-0.076749
1.41788	0.404873	1.41778	9.05748	1.41793	-0.077089
1.41871	0.403635	1.41861	9.04657	1.41876	-0.077431
1.41955	0.402862	1.41945	9.03569	1.41959	-0.077773
1.42038	0.402514	1.42028	9.02479	1.42042	-0.077773
1.42121	0.402261	1.42111	9.01387	1.42125	-0.077644
1.42204	0.402008	1.42194	9.00295	1.42208	-0.077515
1.42287	0.401757	1.42277	8.99053	1.42291	-0.077376
1.4237	0.401506	1.4236	8.97539	1.42374	-0.077232
1.42453	0.401253	1.42443	8.95934	1.42457	-0.077086
1.42536	0.401001	1.42526	8.94407	1.42541	-0.07694
1.42619	0.401184	1.42609	8.93103	1.42624	-0.076795
1.42702	0.401617	1.42692	8.91967	1.42707	-0.076649
1.42785	0.40207	1.42776	8.90834	1.4279	-0.076503
1.42868	0.402561	1.42859	8.897	1.42873	-0.076357
1.42952	0.403068	1.42942	8.88567	1.42956	-0.075642
1.43035	0.403577	1.43025	8.8743	1.43039	-0.074784
1.43118	0.404082	1.43108	8.86294	1.43122	-0.073927
1.43201	0.404553	1.43191	8.84945	1.43205	-0.072864
1.43284	0.405007	1.43274	8.83298	1.43288	-0.071592
1.43367	0.40548	1.43357	8.81618	1.43371	-0.070315
1.4345	0.405966	1.4344	8.80108	1.43454	-0.069039
1.43533	0.406282	1.43523	8.7892	1.43538	-0.067761
1.43616	0.406392	1.43606	8.77858	1.43621	-0.066485
1.437	0.406511	1.4369	8.76797	1.43704	-0.065209
1.43783	0.406716	1.43773	8.75738	1.43787	-0.063966
1.43866	0.407025	1.43856	8.74673	1.4387	-0.062844
1.43949	0.407333	1.43939	8.73611	1.43953	-0.061809
1.44032	0.407641	1.44022	8.72551	1.44036	-0.060773
1.44115	0.407949	1.44105	8.71297	1.44119	-0.059966
1.44198	0.408257	1.44188	8.69763	1.44202	-0.0594
1.44281	0.408565	1.44271	8.68198	1.44285	-0.058833
1.44364	0.408872	1.44354	8.6679	1.44369	-0.058268
1.44447	0.409179	1.44437	8.65657	1.44452	-0.057704
1.44531	0.409486	1.44521	8.64611	1.44535	-0.057137
1.44614	0.409791	1.44604	8.63565	1.44618	-0.05657
1.44697	0.409816	1.44687	8.62515	1.44701	-0.056183
1.4478	0.409454	1.4477	8.61467	1.44784	-0.056153
1.44863	0.409052	1.44853	8.60422	1.44867	-0.056301
1.44946	0.40865	1.44936	8.59374	1.4495	-0.056448
1.45029	0.40825	1.45019	8.58134	1.45033	-0.057004
1.45112	0.40785	1.45102	8.56637	1.45117	-0.057957
1.45195	0.407449	1.45185	8.55116	1.452	-0.05891
1.45278	0.40705	1.45269	8.53818	1.45283	-0.059863
1.45362	0.406673	1.45352	8.5281	1.45366	-0.060815
1.45445	0.406321	1.45435	8.51835	1.45449	-0.06177
1.45528	0.405989	1.45518	8.50859	1.45532	-0.062725
1.45611	0.405843	1.45601	8.49885	1.45615	-0.06382
1.45694	0.40589	1.45684	8.48934	1.45698	-0.065148
1.45777	0.405938	1.45767	8.48039	1.45781	-0.066567
1.4586	0.405986	1.4585	8.47171	1.45864	-0.067944
1.45943	0.406034	1.45933	8.46152	1.45948	-0.069197
1.46026	0.406081	1.46016	8.44649	1.46031	-0.070383
1.46109	0.406129	1.461	8.43041	1.46114	-0.071567
1.46192	0.406089	1.46183	8.41525	1.46197	-0.072745
1.46276	0.405741	1.46266	8.40378	1.4628	-0.073924
1.46359	0.40517	1.46349	8.39269	1.46363	-0.075097
1.46442	0.404598	1.46432	8.3816	1.46446	-0.07627
1.46525	0.404028	1.46515	8.37056	1.46529	-0.077502
1.46608	0.403459	1.46598	8.35948	1.46612	-0.078799
1.46691	0.402892	1.46681	8.34839	1.46695	-0.080114
1.46774	0.402325	1.46764	8.33735	1.46778	-0.081231
1.46857	0.401756	1.46847	8.32552	1.46862	-0.081991
1.4694	0.401186	1.46931	8.31047	1.46945	-0.082593
1.47023	0.400618	1.47014	8.29462	1.47028	-0.083192
1.47107	0.400192	1.47097	8.2797	1.47111	-0.083791
1.4719	0.400049	1.4718	8.26827	1.47194	-0.084393
1.47273	0.400047	1.47263	8.25722	1.47277	-0.084993
1.47356	0.400042	1.47346	8.24609	1.4736	-0.085595
1.47439	0.400012	1.47429	8.23504	1.47443	-0.08614
1.47522	0.399959	1.47512	8.22399	1.47526	-0.086643
1.47605	0.399906	1.47595	8.21287	1.47609	-0.087147
1.47688	0.399854	1.47678	8.2018	1.47693	-0.087492
1.47771	0.399801	1.47761	8.18982	1.47776	-0.087611
1.47854	0.399749	1.47845	8.17426	1.47859	-0.087652
1.47938	0.399696	1.47928	8.15846	1.47942	-0.087692
1.48021	0.399363	1.48011	8.14377	1.48025	-0.087733
1.48104	0.398651	1.48094	8.13329	1.48108	-0.087773
1.48187	0.397827	1.48177	8.12374	1.48191	-0.087814
1.4827	0.397099	1.4826	8.11422	1.48274	-0.087854
1.48353	0.396689	1.48343	8.10476	1.48357	-0.087049
1.48436	0.396484	1.48426	8.0952	1.4844	-0.085553
1.48519	0.396289	1.48509	8.08572	1.48524	-0.083994
1.48602	0.396105	1.48592	8.07607	1.48607	-0.082304
1.48685	0.395919	1.48676	8.06502	1.4869	-0.080525
1.48768	0.39572	1.48759	8.05076	1.48773	-0.078712
1.48852	0.395514	1.48842	8.03644	1.48856	-0.076893
1.48935	0.39525	1.48925	8.0231	1.48939	-0.07508
1.49018	0.394796	1.49008	8.01284	1.49022	-0.073269
1.49101	0.394273	1.49091	8.00328	1.49105	-0.071455
1.49184	0.393675	1.49174	7.9937	1.49188	-0.06967
1.49267	0.392794	1.49257	7.98415	1.49271	-0.068227
1.4935	0.391707	1.4934	7.97462	1.49354	-0.067363
1.49433	0.390616	1.49423	7.96508	1.49438	-0.066502
1.49516	0.389525	1.49507	7.95516	1.49521	-0.065671
1.49599	0.388435	1.4959	7.94299	1.49604	-0.064904
1.49683	0.387344	1.49673	7.92692	1.49687	-0.064139
1.49766	0.386253	1.49756	7.91087	1.4977	-0.063375
1.49849	0.385265	1.49839	7.89591	1.49853	-0.062608
1.49932	0.384596	1.49922	7.8843	1.49936	-0.061844
1.50015	0.384041	1.50005	7.87299	1.50019	-0.061082
1.50098	0.383639	1.50088	7.86175	1.50102	-0.060317
1.50181	0.38369	1.50171	7.85046	1.50185	-0.05956
1.50264	0.383907	1.50254	7.83914	1.50269	-0.058811
1.50347	0.384125	1.50337	7.82781	1.50352	-0.058061
1.50431	0.384342	1.50421	7.8161	1.50435	-0.057896
1.50514	0.384558	1.50504	7.80259	1.50518	-0.05886
1.50597	0.384776	1.50587	7.78724	1.50601	-0.059825
1.5068	0.384992	1.5067	7.77203	1.50684	-0.060793
1.50763	0.38527	1.50753	7.75835	1.50767	-0.061755
1.50846	0.385697	1.50836	7.7478	1.5085	-0.062724
1.50929	0.386138	1.50919	7.73724	1.50933	-0.063689
1.51012	0.386647	1.51002	7.72677	1.51016	-0.064743
1.51095	0.38734	1.51085	7.71684	1.511	-0.066017
1.51178	0.388101	1.51168	7.70752	1.51183	-0.067407
1.51262	0.388866	1.51252	7.69785	1.51266	-0.068759
1.51345	0.389627	1.51335	7.68731	1.51349	-0.069743
1.51428	0.390384	1.51418	7.67304	1.51432	-0.07018
1.51511	0.39115	1.51501	7.65724	1.51515	-0.070617
1.51594	0.391914	1.51584	7.64149	1.51598	-0.071052
1.51677	0.392926	1.51667	7.62713	1.51681	-0.071488
1.5176	0.394512	1.5175	7.61783	1.51764	-0.071924
1.51843	0.396158	1.51833	7.60854	1.51848	-0.07236
1.51926	0.39769	1.51916	7.59927	1.51931	-0.072431
1.52009	0.398922	1.51999	7.59	1.52014	-0.071787
1.52093	0.400036	1.52083	7.58075	1.52097	-0.070984
1.52176	0.401146	1.52166	7.57146	1.5218	-0.07018
1.52259	0.402265	1.52249	7.56206	1.52263	-0.069367
1.52342	0.403387	1.52332	7.54932	1.52346	-0.068551
1.52425	0.404501	1.52415	7.53617	1.52429	-0.067732
1.52508	0.40561	1.52498	7.52311	1.52512	-0.066917
1.52591	0.406742	1.52581	7.51168	1.52595	-0.066097
1.52674	0.407905	1.52664	7.5026	1.52678	-0.065279
1.52757	0.409071	1.52747	7.4935	1.52761	-0.064497
1.5284	0.410168	1.52831	7.48441	1.52845	-0.064118
1.52923	0.411122	1.52914	7.47531	1.52928	-0.064283
1.53007	0.412061	1.52997	7.46619	1.53011	-0.064447
1.5309	0.413006	1.5308	7.45711	1.53094	-0.064514
1.53173	0.413943	1.53163	7.44719	1.53177	-0.064361
1.53256	0.414882	1.53246	7.43248	1.5326	-0.064106
1.53339	0.41582	1.53329	7.41773	1.53343	-0.06385
1.53422	0.41676	1.53412	7.40318	1.53426	-0.063594
1.53505	0.417557	1.53495	7.39213	1.53509	-0.063338
1.53588	0.418076	1.53578	7.38263	1.53592	-0.063085
1.53671	0.418597	1.53662	7.37313	1.53676	-0.062869
1.53754	0.418842	1.53745	7.3636	1.53759	-0.06288
1.53838	0.418541	1.53828	7.35405	1.53842	-0.063353
1.53921	0.418205	1.53911	7.34452	1.53925	-0.063864
1.54004	0.417877	1.53994	7.33491	1.54008	-0.064518
1.54087	0.417526	1.54077	7.32333	1.54091	-0.066062
1.5417	0.417157	1.5416	7.3076	1.54174	-0.067825
1.54253	0.416788	1.54243	7.29198	1.54257	-0.069586
1.54336	0.416401	1.54326	7.27646	1.5434	-0.071348
1.54419	0.415752	1.54409	7.2643	1.54424	-0.073108
1.54502	0.414332	1.54493	7.25254	1.54507	-0.074871
1.54585	0.41291	1.54576	7.24073	1.5459	-0.076607
1.54669	0.411486	1.54659	7.22887	1.54673	-0.078138
1.54752	0.410019	1.54742	7.21711	1.54756	-0.079436
1.54835	0.408546	1.54825	7.20526	1.54839	-0.080716
1.54918	0.407076	1.54908	7.19339	1.54922	-0.081781
1.55001	0.405608	1.54991	7.18018	1.55005	-0.082094
1.55084	0.404137	1.55074	7.16575	1.55088	-0.082407
1.55167	0.402666	1.55157	7.15149	1.55171	-0.082719
1.5525	0.401239	1.5524	7.13807	1.55255	-0.083032
1.55333	0.400273	1.55323	7.12931	1.55338	-0.083345
1.55416	0.3999	1.55407	7.12058	1.55421	-0.083657
1.55499	0.399527	1.5549	7.11181	1.55504	-0.084037
1.55583	0.399198	1.55573	7.10308	1.55587	-0.08483
1.55666	0.399244	1.55656	7.09433	1.5567	-0.085864
[truncated: 33,301 more rows]
