# Supplementary material for: Computational design of bifaceted protein nanomaterials
Source: Nat Mater. 2025 Jul 31;24(10):1635–43. doi: 10.1038/s41563-025-02295-7 (PMC12407187; doi:10.1038/s41563-025-02295-7)
Supplement: Supplementary file 6 — Source data for BLI, SEC, flow cytometry and fluorescence microscopy, and statistical source data for flow cytometry. [file 41563_2025_2295_MOESM6_ESM.xlsx]

## Sheet: SEC_of_Neo2-15-pD5-41bb_mb1
UV 1_280
ml	mAU
-0.070402	-0.00381
-0.069158	17.9828
-0.067914	17.986
-0.06667	17.9882
-0.065426	17.9901
-0.064182	17.9912
-0.062938	17.9916
-0.061694	17.992
-0.06045	17.9942
-0.059206	17.9965
-0.057962	17.9988
-0.056718	18.0009
-0.055474	18.0031
-0.05423	18.0048
-0.052986	18.0064
-0.051742	18.008
-0.050498	18.0096
-0.049253	18.0112
-0.048009	17.9741
-0.046765	17.3904
-0.045521	16.4544
-0.044277	15.5142
-0.043033	14.5727
-0.041789	13.6396
-0.040545	12.7033
-0.039301	11.7654
-0.038057	10.83
-0.036813	9.89284
-0.035569	8.95304
-0.034325	8.01541
-0.033081	7.07615
-0.031837	6.1416
-0.030593	5.20404
-0.029349	4.26484
-0.028104	3.35454
-0.02686	2.52518
-0.025616	1.62198
-0.024372	0.686786
-0.023128	0.080281
-0.021884	0.011099
-0.02064	0.009718
-0.019396	0.008337
-0.018152	0.006959
-0.016908	0.005584
-0.015664	0.004209
-0.01442	0.002831
-0.013176	0.0001
-0.011932	-0.003425
-0.010688	-0.007045
-0.009444	-0.010675
-0.0082	-0.014302
-0.006955	-0.017936
-0.005711	-0.021562
-0.004467	-0.025186
-0.003223	-0.025344
-0.001979	0.612723
-0.000735	1.38159
0.000509	0.224096
0.001753	0.017997
0.002997	0.054288
0.004241	0.090742
0.005485	0.127828
0.006729	0.160348
0.007973	0.19006
0.009217	0.219735
0.010461	0.245079
0.011705	0.259099
0.012949	0.267884
0.014194	0.276617
0.015438	0.285346
0.016682	0.29409
0.017926	0.302849
0.01917	0.311592
0.020414	0.317181
0.021658	0.315284
0.022902	0.309049
0.024146	0.302791
0.02539	0.296539
0.026634	0.290294
0.027878	0.284055
0.029122	0.277827
0.030366	0.27242
0.03161	0.27052
0.032854	0.271489
0.034098	0.272456
0.035343	0.273418
0.036587	0.274387
0.037831	0.275356
0.039075	0.276319
0.040319	0.277285
0.041563	0.278266
0.042807	0.279058
0.044051	0.279597
0.045295	0.280136
0.046539	0.280675
0.047783	0.281214
0.049027	0.281752
0.050271	0.282291
0.051515	0.282224
0.052759	0.281369
0.054003	0.280619
0.055247	0.279957
0.056492	0.279287
0.057736	0.278617
0.05898	0.277945
0.060224	0.277273
0.061468	0.276627
0.062712	0.276202
0.063956	0.276095
0.0652	0.275961
0.066444	0.275827
0.067688	0.275694
0.068932	0.27556
0.070176	0.275427
0.07142	0.275286
0.072664	0.275727
0.073908	0.277739
0.075152	0.280351
0.076396	0.282963
0.077641	0.285569
0.078885	0.288181
0.080129	0.290793
0.081373	0.293402
0.082617	0.29617
0.083861	0.30136
0.085105	0.311684
0.086349	0.321993
0.087593	0.33235
0.088837	0.342739
0.090081	0.353088
0.091325	0.363496
0.092569	0.373926
0.093813	0.38427
0.095057	0.394408
0.096301	0.404598
0.097545	0.41482
0.09879	0.425038
0.100034	0.435242
0.101278	0.445454
0.102522	0.455644
0.103766	0.463853
0.10501	0.463279
0.106254	0.462627
0.107498	0.461994
0.108742	0.461342
0.109986	0.460685
0.11123	0.460026
0.112474	0.459334
0.113718	0.458492
0.114962	0.458596
0.116206	0.45925
0.11745	0.4599
0.118694	0.460556
0.119939	0.461209
0.121183	0.461864
0.122427	0.462515
0.123671	0.463039
0.124915	0.461715
0.126159	0.459356
0.127403	0.457007
0.128647	0.454648
0.129891	0.452282
0.131135	0.449914
0.132379	0.44756
0.133623	0.445178
0.134867	0.442162
0.136111	0.436892
0.137355	0.430748
0.138599	0.424604
0.139843	0.418477
0.141088	0.412353
0.142332	0.40622
0.143576	0.400093
0.14482	0.393905
0.146064	0.386557
0.147308	0.37206
0.148552	0.357617
0.149796	0.343168
0.15104	0.32871
0.152284	0.31423
0.153528	0.299755
0.154772	0.285281
0.156016	0.270823
0.15726	0.255728
0.158504	0.240491
0.159748	0.225274
0.160992	0.210697
0.162237	0.195531
0.163481	0.180352
0.164725	0.165081
0.165969	0.149853
0.167213	0.143978
0.168457	0.139042
0.169701	0.134084
0.170945	0.129141
0.172189	0.124197
0.173433	0.119253
0.174677	0.114301
0.175921	0.109609
0.177165	0.105473
0.178409	0.10191
0.179653	0.098402
0.180897	0.094904
0.182141	0.091391
0.183386	0.087896
0.18463	0.084398
0.185874	0.080885
0.187118	0.079013
0.188362	0.077621
0.189606	0.075973
0.19085	0.074309
0.192094	0.072631
0.193338	0.070962
0.194582	0.069287
0.195826	0.067607
0.19707	0.066396
0.198314	0.065576
0.199558	0.065389
0.200802	0.065355
0.202046	0.065331
0.20329	0.065306
0.204535	0.065282
0.205779	0.065258
0.207023	0.065233
0.208267	0.066233
0.209511	0.067663
0.210755	0.069381
0.211999	0.071134
0.213243	0.072864
0.214487	0.074442
0.215731	0.076094
0.216975	0.07783
0.218219	0.079585
0.219463	0.081068
0.220707	0.082217
0.221951	0.083267
0.223195	0.084319
0.224439	0.085373
0.225684	0.086427
0.226928	0.087481
0.228172	0.088536
0.229416	0.089608
0.23066	0.091295
0.231904	0.093348
0.233148	0.095433
0.234392	0.09752
0.235636	0.099604
0.23688	0.101691
0.238124	0.103771
0.239368	0.105757
0.240612	0.107317
0.241856	0.108699
0.2431	0.110084
0.244344	0.111467
0.245588	0.11285
0.246832	0.114232
0.248077	0.115619
0.249321	0.117006
0.250565	0.118703
0.251809	0.120996
0.253053	0.123523
0.254297	0.126044
0.255541	0.128564
0.256785	0.131083
0.258029	0.133604
0.259273	0.136126
0.260517	0.138646
0.261761	0.140985
0.263005	0.143213
0.264249	0.145433
0.265493	0.147666
0.266737	0.14983
0.267981	0.151857
0.269226	0.153928
0.27047	0.156123
0.271714	0.158253
0.272958	0.160306
0.274202	0.162395
0.275446	0.164506
0.27669	0.166621
0.277934	0.168731
0.279178	0.170837
0.280422	0.172942
0.281666	0.175085
0.28291	0.177105
0.284154	0.178917
0.285398	0.180693
0.286642	0.182472
0.287886	0.184249
0.28913	0.186022
0.290375	0.187798
0.291619	0.189576
0.292863	0.191259
0.294107	0.192928
0.295351	0.194697
0.296595	0.196464
0.297839	0.198242
0.299083	0.200031
0.300327	0.20181
0.301571	0.20358
0.302815	0.205531
0.304059	0.207739
0.305303	0.210021
0.306547	0.212302
0.307791	0.214585
0.309035	0.216866
0.310279	0.219143
0.311524	0.221429
0.312768	0.223405
0.314012	0.224743
0.315256	0.225759
0.3165	0.226775
0.317744	0.227791
0.318988	0.228806
0.320232	0.229787
0.321476	0.230721
0.32272	0.231552
0.323964	0.232001
0.325208	0.23198
0.326452	0.231928
0.327696	0.231876
0.32894	0.231823
0.330184	0.231771
0.331428	0.231719
0.332673	0.231804
0.333917	0.232318
0.335161	0.232962
0.336405	0.233367
0.337649	0.233745
0.338893	0.234124
0.340137	0.234503
0.341381	0.234881
0.342625	0.235261
0.343869	0.235309
0.345113	0.234683
0.346357	0.234433
0.347601	0.234235
0.348845	0.234036
0.350089	0.233836
0.351333	0.233637
0.352577	0.233438
0.353822	0.23337
0.355066	0.23363
0.35631	0.23381
0.357554	0.233783
0.358798	0.233756
0.360042	0.233729
0.361286	0.233703
0.36253	0.233675
0.363774	0.233648
0.365018	0.233454
0.366262	0.232728
0.367506	0.231731
0.36875	0.230736
0.369994	0.229739
0.371238	0.228742
0.372482	0.227741
0.373726	0.226772
0.374971	0.225915
0.376215	0.225241
0.377459	0.224378
0.378703	0.223472
0.379947	0.222565
0.381191	0.221657
0.382435	0.220749
0.383679	0.219838
0.384923	0.21897
0.386167	0.218464
0.387411	0.218271
0.388655	0.218474
0.389899	0.218676
0.391143	0.218879
0.392387	0.219082
0.393631	0.219285
0.394875	0.219443
0.39612	0.219144
0.397364	0.218537
0.398608	0.217661
0.399852	0.21602
0.401096	0.214376
0.40234	0.212733
0.403584	0.211089
0.404828	0.209462
0.406072	0.207907
0.407316	0.207416
0.40856	0.206937
0.409804	0.205921
0.411048	0.204906
0.412292	0.203889
0.413536	0.202873
0.41478	0.201853
0.416024	0.200803
0.417269	0.199277
0.418513	0.197117
0.419757	0.194981
0.421001	0.192869
0.422245	0.190754
0.423489	0.188639
0.424733	0.186524
0.425977	0.184417
0.427221	0.182361
0.428465	0.180682
0.429709	0.179073
0.430953	0.177403
0.432197	0.17561
0.433441	0.173798
0.434685	0.171973
0.435929	0.170154
0.437173	0.168337
0.438417	0.166517
0.439662	0.165091
0.440906	0.16374
0.44215	0.162289
0.443394	0.160822
0.444638	0.159354
0.445882	0.157884
0.447126	0.156421
0.44837	0.154951
0.449614	0.153442
0.450858	0.151544
0.452102	0.149516
0.453346	0.147447
0.45459	0.145368
0.455834	0.143299
0.457078	0.141237
0.458322	0.139159
0.459567	0.137086
0.460811	0.135194
0.462055	0.134044
0.463299	0.132652
0.464543	0.131202
0.465787	0.129768
0.467031	0.128322
0.468275	0.126882
0.469519	0.125434
0.470763	0.124051
0.472007	0.123143
0.473251	0.12194
0.474495	0.120689
0.475739	0.119439
0.476983	0.118185
0.478227	0.116929
0.479471	0.115676
0.480716	0.114459
0.48196	0.113318
0.483204	0.112124
0.484448	0.110899
0.485692	0.109669
0.486936	0.108437
0.48818	0.107206
0.489424	0.105974
0.490668	0.104742
0.491912	0.103512
0.493156	0.102283
0.4944	0.100979
0.495644	0.099632
0.496888	0.098283
0.498132	0.096937
0.499376	0.095589
0.50062	0.09424
0.501864	0.092894
0.503109	0.091566
0.504353	0.090326
0.505597	0.08893
0.506841	0.087447
0.508085	0.085963
0.509329	0.084483
0.510573	0.083002
0.511817	0.081531
0.513061	0.080064
0.514305	0.078641
0.515549	0.077253
0.516793	0.075854
0.518037	0.07445
0.519281	0.07305
0.520525	0.071644
0.521769	0.070241
0.523014	0.068836
0.524258	0.067459
0.525502	0.066469
0.526746	0.066146
0.52799	0.066073
0.529234	0.066
0.530478	0.065928
0.531722	0.065855
0.532966	0.065783
0.53421	0.065742
0.535454	0.065933
0.536698	0.065858
0.537942	0.064857
0.539186	0.063343
0.54043	0.061835
0.541674	0.060327
0.542918	0.058816
0.544163	0.057306
0.545407	0.055773
0.546651	0.054258
0.547895	0.052931
0.549139	0.051758
0.550383	0.05059
0.551627	0.049421
0.552871	0.04825
0.554115	0.047079
0.555359	0.04591
0.556603	0.044895
0.557847	0.044194
0.559091	0.043647
0.560335	0.043098
0.561579	0.042551
0.562823	0.042002
0.564067	0.041458
0.565311	0.040911
0.566556	0.040362
0.5678	0.039523
0.569044	0.038152
0.570288	0.036556
0.571532	0.034962
0.572776	0.033367
0.57402	0.031774
0.575264	0.030181
0.576508	0.028586
0.577752	0.027071
0.578996	0.02628
0.58024	0.026264
0.581484	0.026247
0.582728	0.02623
0.583972	0.026214
0.585216	0.026197
0.58646	0.026181
0.587705	0.026068
0.588949	0.02553
0.590193	0.024377
0.591437	0.023162
0.592681	0.02195
0.593925	0.020732
0.595169	0.019518
0.596413	0.018302
0.597657	0.017084
0.598901	0.016123
0.600145	0.016124
0.601389	0.016838
0.602633	0.017552
0.603877	0.018264
0.605121	0.01898
0.606365	0.019693
0.60761	0.020406
0.608854	0.021019
0.610098	0.021199
0.611342	0.020971
0.612586	0.020742
0.61383	0.020514
0.615074	0.020286
0.616318	0.020058
0.617562	0.019829
0.618806	0.019594
0.62005	0.019285
0.621294	0.018804
0.622538	0.018324
0.623782	0.017844
0.625026	0.01737
0.62627	0.016894
0.627514	0.016418
0.628758	0.015807
0.630003	0.014824
0.631247	0.013857
0.632491	0.013169
0.633735	0.012481
0.634979	0.011793
0.636223	0.011105
0.637467	0.010417
0.638711	0.009729
0.639955	0.009551
0.641199	0.010282
0.642443	0.010185
0.643687	0.010081
0.644931	0.009972
0.646175	0.009864
0.647419	0.009756
0.648663	0.009648
0.649907	0.009536
0.651152	0.009385
0.652396	0.009122
0.65364	0.00886
0.654884	0.008597
0.656128	0.008335
0.657372	0.008072
0.658616	0.007808
0.65986	0.007546
0.661104	0.007211
0.662348	0.006144
0.663592	0.004987
0.664836	0.003825
0.66608	0.002671
0.667324	0.001512
0.668568	0.000356
0.669812	-0.000789
0.671057	-0.001751
0.672301	-0.001983
0.673545	-0.001973
0.674789	-0.001963
0.676033	-0.001953
0.677277	-0.001943
0.678521	-0.001933
0.679765	-0.001933
0.681009	-0.002078
0.682253	-0.002699
0.683497	-0.003342
0.684741	-0.003981
0.685985	-0.004623
0.687229	-0.005261
0.688473	-0.005904
0.689717	-0.006545
0.690961	-0.007118
0.692205	-0.006897
0.69345	-0.005629
0.694694	-0.004408
0.695938	-0.003285
0.697182	-0.002047
0.698426	-0.000785
0.69967	0.000482
0.700914	0.001751
0.702158	0.003102
0.703402	0.002795
0.704646	0.002116
0.70589	0.001419
0.707134	0.000721
0.708378	2.4e-05
0.709622	-0.000672
0.710866	-0.001369
0.71211	-0.002412
0.713354	-0.004798
0.714599	-0.006989
0.715843	-0.009159
0.717087	-0.011315
0.718331	-0.013479
0.719575	-0.01564
0.720819	-0.017812
0.722063	-0.019971
0.723307	-0.021755
0.724551	-0.022537
0.725795	-0.023126
0.727039	-0.023707
0.728283	-0.024293
0.729527	-0.02488
0.730771	-0.025469
0.732015	-0.026055
0.733259	-0.026689
0.734503	-0.027511
0.735748	-0.028362
0.736992	-0.02921
0.738236	-0.030062
0.73948	-0.030911
0.740724	-0.031764
0.741968	-0.032614
0.743212	-0.033452
0.744456	-0.03403
0.7457	-0.034572
0.746944	-0.035115
0.748188	-0.035629
0.749432	-0.03612
0.750676	-0.036643
0.75192	-0.037185
0.753164	-0.037729
0.754408	-0.038384
0.755652	-0.039131
0.756896	-0.039901
0.758141	-0.040666
0.759385	-0.041434
0.760629	-0.042201
0.761873	-0.04297
0.763117	-0.043738
0.764361	-0.044555
0.765605	-0.045431
0.766849	-0.046327
0.768093	-0.047219
0.769337	-0.048113
0.770581	-0.049009
0.771825	-0.049904
0.773069	-0.050796
0.774313	-0.05143
0.775557	-0.050621
0.776801	-0.049168
0.778046	-0.047712
0.77929	-0.046257
0.780534	-0.044802
0.781778	-0.043353
0.783022	-0.0419
0.784266	-0.040445
0.78551	-0.039308
0.786754	-0.038807
0.787998	-0.038543
0.789242	-0.038279
0.790486	-0.038014
0.79173	-0.03775
0.792974	-0.037485
0.794218	-0.037221
0.795462	-0.037006
0.796706	-0.037012
0.79795	-0.037117
0.799195	-0.037221
0.800439	-0.037326
0.801683	-0.037424
0.802927	-0.037521
0.804171	-0.037621
0.805415	-0.037681
0.806659	-0.037047
0.807903	-0.035651
0.809147	-0.034188
0.810391	-0.032725
0.811635	-0.031261
0.812879	-0.029797
0.814123	-0.028337
0.815367	-0.026877
0.816611	-0.02589
0.817855	-0.025838
0.819099	-0.026238
0.820343	-0.026638
0.821588	-0.027039
0.822832	-0.027439
0.824076	-0.027838
0.82532	-0.028238
0.826564	-0.028607
0.827808	-0.02885
0.829052	-0.028993
0.830296	-0.029135
0.83154	-0.029278
0.832784	-0.02942
0.834028	-0.029563
0.835272	-0.029706
0.836516	-0.029798
0.83776	-0.029921
0.839004	-0.03014
0.840248	-0.030359
0.841493	-0.030579
0.842737	-0.030798
0.843981	-0.031018
0.845225	-0.031237
0.846469	-0.031456
0.847713	-0.031896
0.848957	-0.032543
0.850201	-0.033144
0.851445	-0.033745
0.852689	-0.034348
0.853933	-0.034945
0.855177	-0.03551
0.856421	-0.036057
0.857665	-0.036558
0.858909	-0.036537
0.860153	-0.035673
0.861397	-0.03481
0.862642	-0.03395
0.863886	-0.033086
0.86513	-0.032228
0.866374	-0.031363
0.867618	-0.030501
0.868862	-0.030076
0.870106	-0.030905
0.87135	-0.032017
0.872594	-0.033128
0.873838	-0.034238
0.875082	-0.035349
0.876326	-0.036459
0.87757	-0.037569
0.878814	-0.038235
0.880058	-0.037393
0.881302	-0.035688
0.882546	-0.033986
0.88379	-0.032283
0.885035	-0.030576
0.886279	-0.028869
0.887523	-0.02717
0.888767	-0.025565
0.890011	-0.024615
0.891255	-0.024675
0.892499	-0.024736
0.893743	-0.024797
0.894987	-0.024857
0.896231	-0.024918
0.897475	-0.024979
0.898719	-0.025068
0.899963	-0.025231
0.901207	-0.025386
0.902451	-0.02554
0.903695	-0.025694
0.904939	-0.025849
0.906184	-0.026003
0.907428	-0.026156
0.908672	-0.026343
0.909916	-0.026626
0.91116	-0.026705
0.912404	-0.026472
0.913648	-0.02624
0.914892	-0.026006
0.916136	-0.025773
0.91738	-0.02554
0.918624	-0.02529
0.919868	-0.024816
0.921112	-0.023972
0.922356	-0.024206
0.9236	-0.02444
0.924844	-0.024673
0.926089	-0.024906
0.927333	-0.02514
0.928577	-0.025375
0.929821	-0.02564
0.931065	-0.026035
0.932309	-0.026058
0.933553	-0.025845
0.934797	-0.025631
0.936041	-0.025418
0.937285	-0.025205
0.938529	-0.025019
0.939773	-0.025214
0.941017	-0.025813
0.942261	-0.027163
0.943505	-0.028816
0.944749	-0.030465
0.945993	-0.032123
0.947237	-0.033771
0.948482	-0.035414
0.949726	-0.036821
0.95097	-0.037746
0.952214	-0.03832
0.953458	-0.037781
0.954702	-0.037241
0.955946	-0.0367
0.95719	-0.036159
0.958434	-0.035632
0.959678	-0.035338
0.960922	-0.035516
0.962166	-0.035683
0.96341	-0.036075
0.964654	-0.036505
0.965898	-0.036946
0.967142	-0.037385
0.968386	-0.037823
0.969631	-0.038262
0.970875	-0.038668
0.972119	-0.038891
0.973363	-0.038842
0.974607	-0.038754
0.975851	-0.038667
0.977095	-0.038579
0.978339	-0.038492
0.979583	-0.038404
0.980827	-0.038317
0.982071	-0.037267
0.983315	-0.035993
0.984559	-0.034705
0.985803	-0.033416
0.987047	-0.032133
0.988291	-0.030845
0.989536	-0.029558
0.99078	-0.028269
0.992024	-0.027072
0.993268	-0.026689
0.994512	-0.026436
0.995756	-0.026184
0.997	-0.025932
0.998244	-0.02568
0.999488	-0.025427
1.00073	-0.025176
1.00198	-0.024594
1.00322	-0.023096
1.00446	-0.021218
1.00571	-0.019299
1.00695	-0.017381
1.0082	-0.015465
1.00944	-0.013552
1.01068	-0.011639
1.01193	-0.009908
1.01317	-0.009182
1.01442	-0.008993
1.01566	-0.008877
1.0169	-0.00876
1.01815	-0.008637
1.01939	-0.00851
1.02064	-0.008384
1.02188	-0.008113
1.02313	-0.007435
1.02437	-0.006595
1.02561	-0.005758
1.02686	-0.004922
1.0281	-0.004086
1.02934	-0.00325
1.03059	-0.002413
1.03183	-0.001577
1.03308	-0.000715
1.03432	0.000356
1.03557	0.001522
1.03681	0.002689
1.03805	0.003859
1.0393	0.005028
1.04054	0.006195
1.04179	0.007362
1.04303	0.00853
1.04427	0.007896
1.04552	0.005642
1.04676	0.003049
1.04801	0.000441
1.04925	-0.002158
1.05049	-0.004743
1.05174	-0.007332
1.05298	-0.009918
1.05423	-0.012332
1.05547	-0.013148
1.05672	-0.013252
1.05796	-0.013356
1.0592	-0.01346
1.06045	-0.013564
1.06169	-0.013668
1.06293	-0.013772
1.06418	-0.013876
1.06542	-0.014702
1.06667	-0.016124
1.06791	-0.01765
1.06916	-0.019072
1.0704	-0.020495
1.07164	-0.021997
1.07289	-0.023541
1.07413	-0.025086
1.07537	-0.026168
1.07662	-0.026003
1.07786	-0.025029
1.07911	-0.024058
1.08035	-0.023083
1.0816	-0.022109
1.08284	-0.021136
1.08408	-0.020162
1.08533	-0.019186
1.08657	-0.018425
1.08782	-0.018041
1.08906	-0.017814
1.0903	-0.017586
1.09155	-0.017358
1.09279	-0.01713
1.09404	-0.016902
1.09528	-0.016711
1.09652	-0.016789
1.09777	-0.017437
1.09901	-0.018438
1.10026	-0.019436
1.1015	-0.020434
1.10275	-0.021432
1.10399	-0.02243
1.10523	-0.023429
1.10648	-0.023759
1.10772	-0.022511
1.10896	-0.020347
1.11021	-0.018185
1.11145	-0.016026
1.1127	-0.013856
1.11394	-0.011686
1.11519	-0.009519
1.11643	-0.007412
1.11767	-0.00611
1.11892	-0.005716
1.12016	-0.005417
1.12141	-0.005123
1.12265	-0.004846
1.12389	-0.004574
1.12514	-0.004281
1.12638	-0.003982
1.12763	-0.003735
1.12887	-0.003653
1.13011	-0.003679
1.13136	-0.003704
1.1326	-0.00373
1.13385	-0.003755
1.13509	-0.00378
1.13633	-0.003806
1.13758	-0.003745
1.13882	-0.003804
1.14007	-0.00468
1.14131	-0.005555
1.14255	-0.006433
1.1438	-0.007309
1.14504	-0.008187
1.14629	-0.009064
1.14753	-0.009899
1.14878	-0.01044
1.15002	-0.010417
1.15126	-0.010178
1.15251	-0.00994
1.15375	-0.009704
1.15499	-0.009465
1.15624	-0.009226
1.15748	-0.009069
1.15873	-0.009143
1.15997	-0.009059
1.16122	-0.008484
1.16246	-0.007908
1.1637	-0.007333
1.16495	-0.006759
1.16619	-0.006185
1.16744	-0.005535
1.16868	-0.004611
1.16992	-0.003916
1.17117	-0.004398
1.17241	-0.00488
1.17366	-0.005361
1.1749	-0.005835
1.17614	-0.006283
1.17739	-0.006749
1.17863	-0.007601
1.17988	-0.008647
1.18112	-0.009284
1.18236	-0.009749
1.18361	-0.010217
1.18485	-0.010683
1.1861	-0.011147
1.18734	-0.011613
1.18859	-0.012134
1.18983	-0.013291
1.19107	-0.013942
1.19232	-0.01435
1.19356	-0.01476
1.1948	-0.015171
1.19605	-0.015579
1.19729	-0.01599
1.19854	-0.016385
1.19978	-0.016597
1.20103	-0.016661
1.20227	-0.016725
1.20351	-0.016789
1.20476	-0.016853
1.206	-0.016917
1.20725	-0.016981
1.20849	-0.017056
1.20973	-0.017328
1.21098	-0.01832
1.21222	-0.019523
1.21347	-0.020716
1.21471	-0.021913
1.21595	-0.023113
1.2172	-0.024312
1.21844	-0.025499
1.21969	-0.026535
1.22093	-0.026849
1.22217	-0.026972
1.22342	-0.027096
1.22466	-0.02722
1.22591	-0.027344
1.22715	-0.027468
1.22839	-0.027591
1.22964	-0.027704
1.23088	-0.028266
1.23213	-0.02933
1.23337	-0.030458
1.23462	-0.031589
1.23586	-0.032721
1.2371	-0.03385
1.23835	-0.034983
1.23959	-0.036113
1.24083	-0.036905
1.24208	-0.03736
1.24332	-0.037776
1.24457	-0.038191
1.24581	-0.038605
1.24706	-0.039022
1.2483	-0.039437
1.24954	-0.039852
1.25079	-0.040201
1.25203	-0.03964
1.25328	-0.038874
1.25452	-0.038101
1.25576	-0.037328
1.25701	-0.036555
1.25825	-0.035781
1.2595	-0.035016
1.26074	-0.03422
1.26198	-0.033532
1.26323	-0.033486
1.26447	-0.033553
1.26572	-0.03362
1.26696	-0.033687
1.26821	-0.033754
1.26945	-0.033821
1.27069	-0.033887
1.27194	-0.033957
1.27318	-0.033537
1.27442	-0.033028
1.27567	-0.03252
1.27691	-0.032011
1.27816	-0.031501
1.2794	-0.030992
1.28065	-0.030483
1.28189	-0.030119
1.28313	-0.03023
1.28438	-0.030444
1.28562	-0.030669
1.28686	-0.030899
1.28811	-0.031127
1.28935	-0.031356
1.2906	-0.031585
1.29184	-0.031813
1.29309	-0.032105
1.29433	-0.032334
1.29557	-0.032513
1.29682	-0.032692
1.29806	-0.032871
1.29931	-0.03305
1.30055	-0.033229
1.30179	-0.033408
1.30304	-0.033217
1.30428	-0.032787
1.30553	-0.032339
1.30677	-0.03189
1.30801	-0.031443
1.30926	-0.030995
1.3105	-0.030546
1.31175	-0.030099
1.31299	-0.0297
1.31424	-0.02974
1.31548	-0.030005
1.31672	-0.030271
1.31797	-0.030536
1.31921	-0.030802
1.32045	-0.031068
1.3217	-0.031334
1.32294	-0.031618
1.32419	-0.031953
1.32543	-0.031854
1.32668	-0.0315
1.32792	-0.031146
1.32916	-0.030792
1.33041	-0.030439
1.33165	-0.030085
1.3329	-0.02973
1.33414	-0.029276
1.33538	-0.028781
1.33663	-0.028434
1.33787	-0.028161
1.33912	-0.027873
1.34036	-0.027582
1.3416	-0.027289
1.34285	-0.026996
1.34409	-0.02668
1.34534	-0.026283
1.34658	-0.025876
1.34782	-0.025587
1.34907	-0.025362
1.35031	-0.025137
1.35156	-0.024912
1.3528	-0.024687
1.35404	-0.024463
1.35529	-0.024091
1.35653	-0.02348
1.35778	-0.022729
1.35902	-0.021901
1.36027	-0.021074
1.36151	-0.020247
1.36275	-0.01942
1.364	-0.018593
1.36524	-0.018035
1.36648	-0.017847
1.36773	-0.017497
1.36897	-0.016892
1.37022	-0.016289
1.37146	-0.015684
1.37271	-0.015078
1.37395	-0.014474
1.37519	-0.013874
1.37644	-0.013121
1.37768	-0.01226
1.37893	-0.011445
1.38017	-0.010633
1.38141	-0.00982
1.38266	-0.009006
1.3839	-0.008194
1.38515	-0.007382
1.38639	-0.006568
1.38763	-0.006495
1.38888	-0.007312
1.39012	-0.008246
1.39137	-0.00918
1.39261	-0.010186
1.39385	-0.011203
1.3951	-0.012215
1.39634	-0.013224
1.39759	-0.014098
1.39883	-0.014474
1.40007	-0.014428
1.40132	-0.014382
1.40256	-0.014336
1.40381	-0.01429
1.40505	-0.014244
1.4063	-0.014198
1.40754	-0.014152
1.40878	-0.014259
1.41003	-0.014772
1.41127	-0.015391
1.41251	-0.01601
1.41376	-0.016632
1.415	-0.017252
1.41625	-0.017871
1.41749	-0.018491
1.41874	-0.019038
1.41998	-0.019391
1.42122	-0.019698
1.42247	-0.020006
1.42371	-0.020313
1.42496	-0.02062
1.4262	-0.020928
1.42744	-0.021235
1.42869	-0.021563
1.42993	-0.022084
1.43118	-0.022947
1.43242	-0.023808
1.43366	-0.024669
1.43491	-0.025531
1.43615	-0.026394
1.4374	-0.027255
1.43864	-0.02811
1.43989	-0.029081
1.44113	-0.030397
1.44237	-0.031769
1.44362	-0.033065
1.44486	-0.03437
1.4461	-0.035776
1.44735	-0.037184
1.44859	-0.038594
1.44984	-0.039923
1.45108	-0.04044
1.45233	-0.03999
1.45357	-0.039379
1.45481	-0.03877
1.45606	-0.03816
1.4573	-0.03755
1.45855	-0.036939
1.45979	-0.036371
1.46103	-0.03622
1.46228	-0.036611
1.46352	-0.037238
1.46477	-0.037864
1.46601	-0.038489
1.46725	-0.039115
1.4685	-0.039741
1.46974	-0.040367
1.47099	-0.040929
1.47223	-0.040896
1.47347	-0.040653
1.47472	-0.040714
1.47596	-0.04085
1.47721	-0.040985
1.47845	-0.041122
1.47969	-0.041259
1.48094	-0.041417
1.48218	-0.041864
1.48343	-0.042299
1.48467	-0.041614
1.48592	-0.040926
1.48716	-0.040241
1.4884	-0.039555
1.48965	-0.038866
1.49089	-0.038178
1.49213	-0.037474
1.49338	-0.036752
1.49462	-0.035995
1.49587	-0.034718
1.49711	-0.033353
1.49836	-0.031907
1.4996	-0.030389
1.50084	-0.028856
1.50209	-0.027325
1.50333	-0.025331
1.50458	-0.023141
1.50582	-0.021821
1.50706	-0.020716
1.50831	-0.019625
1.50955	-0.018535
1.5108	-0.017443
1.51204	-0.016352
1.51328	-0.015263
1.51453	-0.014803
1.51577	-0.014786
1.51702	-0.015576
1.51826	-0.016484
1.5195	-0.017392
1.52075	-0.018302
1.52199	-0.019211
1.52324	-0.020118
1.52448	-0.020874
1.52572	-0.021092
1.52697	-0.020066
1.52821	-0.01887
1.52946	-0.017665
1.5307	-0.016465
1.53194	-0.015258
1.53319	-0.014055
1.53443	-0.012855
1.53568	-0.011651
1.53692	-0.009474
1.53817	-0.00698
1.53941	-0.004467
1.54065	-0.001961
1.5419	0.000552
1.54314	0.00307
1.54439	0.005586
1.54563	0.007983
1.54687	0.007771
1.54812	0.006961
1.54936	0.00614
1.55061	0.005384
1.55185	0.004589
1.55309	0.003759
1.55434	0.002923
1.55558	0.002084
1.55683	0.001216
1.55807	-0.000113
1.55931	-0.001824
1.56056	-0.00361
1.5618	-0.005395
1.56305	-0.007179
1.56429	-0.008963
1.56553	-0.010747
1.56678	-0.012532
1.56802	-0.013913
1.56927	-0.015026
1.57051	-0.016102
1.57176	-0.017179
1.573	-0.018253
1.57424	-0.019327
1.57549	-0.020402
1.57673	-0.02148
1.57797	-0.022225
1.57922	-0.022042
1.58046	-0.021476
1.58171	-0.020912
1.58295	-0.020347
1.5842	-0.019782
1.58544	-0.019219
1.58668	-0.018654
1.58793	-0.018339
1.58917	-0.019105
1.59042	-0.02035
1.59166	-0.021593
1.5929	-0.022834
1.59415	-0.024077
1.59539	-0.025321
1.59664	-0.026566
1.59788	-0.027811
1.59912	-0.030059
1.60037	-0.032873
1.60161	-0.035715
1.60286	-0.038455
1.6041	-0.04105
1.60534	-0.043725
1.60659	-0.046564
1.60783	-0.049407
1.60908	-0.050951
1.61032	-0.050315
1.61156	-0.048851
1.61281	-0.047387
1.61405	-0.04592
1.6153	-0.044455
1.61654	-0.04299
1.61779	-0.041524
1.61903	-0.040118
1.62027	-0.039054
1.62152	-0.038305
1.62276	-0.037556
1.624	-0.036806
1.62525	-0.036056
1.62649	-0.035306
1.62774	-0.034556
1.62898	-0.033807
1.63023	-0.033005
1.63147	-0.032343
1.63271	-0.03191
1.63396	-0.03148
1.6352	-0.03105
1.63645	-0.030619
1.63769	-0.030188
1.63893	-0.029757
1.64018	-0.029454
1.64142	-0.028653
1.64267	-0.027103
1.64391	-0.025551
1.64515	-0.023999
1.6464	-0.022452
1.64764	-0.020903
1.64889	-0.01935
1.65013	-0.01778
1.65138	-0.016611
1.65262	-0.0164
1.65386	-0.016736
1.65511	-0.017073
1.65635	-0.017396
1.65759	-0.017702
1.65884	-0.018018
1.66008	-0.018353
1.66133	-0.018495
1.66257	-0.018207
1.66382	-0.018131
1.66506	-0.018055
1.6663	-0.01798
1.66755	-0.017904
1.66879	-0.017828
1.67003	-0.017752
1.67128	-0.017928
1.67252	-0.018886
1.67377	-0.02015
1.67501	-0.021415
1.67626	-0.022681
1.6775	-0.023947
1.67874	-0.025213
1.67999	-0.026477
1.68123	-0.027697
1.68248	-0.028434
1.68372	-0.028155
1.68496	-0.027757
1.68621	-0.02736
1.68745	-0.026965
1.6887	-0.026568
1.68994	-0.026169
1.69118	-0.025771
1.69243	-0.025323
1.69367	-0.024708
1.69492	-0.024031
1.69616	-0.023357
1.69741	-0.022681
1.69865	-0.022006
1.69989	-0.021332
1.70114	-0.020656
1.70238	-0.019981
1.70362	-0.019702
1.70487	-0.020554
1.70611	-0.02129
1.70736	-0.022023
1.7086	-0.022756
1.70985	-0.023467
1.71109	-0.024126
1.71233	-0.024826
1.71358	-0.025499
1.71482	-0.025193
1.71607	-0.024002
1.71731	-0.022814
1.71855	-0.021623
1.7198	-0.020439
1.72104	-0.019249
1.72229	-0.018062
1.72353	-0.016874
1.72477	-0.015682
1.72602	-0.014507
1.72726	-0.013404
1.72851	-0.012299
1.72975	-0.011197
1.73099	-0.010092
1.73224	-0.008982
1.73348	-0.007878
1.73473	-0.006821
1.73597	-0.00656
1.73721	-0.006288
1.73846	-0.006016
1.7397	-0.005743
1.74095	-0.005473
1.74219	-0.005199
1.74344	-0.004928
1.74468	-0.004689
1.74592	-0.005068
1.74717	-0.005602
1.74841	-0.006137
1.74965	-0.006673
1.7509	-0.007207
1.75214	-0.00774
1.75339	-0.008274
1.75463	-0.008804
1.75588	-0.009266
1.75712	-0.010066
1.75836	-0.011315
1.75961	-0.012548
1.76085	-0.013786
1.7621	-0.015031
1.76334	-0.016231
1.76458	-0.01733
1.76583	-0.018523
1.76707	-0.019849
1.76832	-0.020596
1.76956	-0.021171
1.7708	-0.021732
1.77205	-0.022293
1.77329	-0.022853
1.77454	-0.023416
1.77578	-0.023975
1.77703	-0.02451
1.77827	-0.02564
1.77951	-0.027146
1.78076	-0.028698
1.782	-0.030255
1.78324	-0.031804
1.78449	-0.033355
1.78573	-0.03491
1.78698	-0.036457
1.78822	-0.036949
1.78947	-0.037108
1.79071	-0.037242
1.79195	-0.037375
1.7932	-0.03751
1.79444	-0.037644
1.79568	-0.03778
1.79693	-0.037913
1.79817	-0.038228
1.79942	-0.039357
1.80066	-0.040572
1.80191	-0.041794
1.80315	-0.043007
1.80439	-0.044222
1.80564	-0.045442
1.80688	-0.04666
1.80813	-0.04774
1.80937	-0.04758
1.81061	-0.047272
1.81186	-0.046966
1.8131	-0.046659
1.81435	-0.046352
1.81559	-0.046045
1.81683	-0.045752
1.81808	-0.045475
1.81932	-0.045035
1.82057	-0.044426
1.82181	-0.043774
1.82306	-0.043125
1.8243	-0.042472
1.82554	-0.041822
1.82679	-0.041175
1.82803	-0.040525
1.82927	-0.039804
1.83052	-0.0396
1.83176	-0.039697
1.83301	-0.039822
1.83425	-0.039946
1.8355	-0.040072
1.83674	-0.040196
1.83798	-0.040321
1.83923	-0.041105
1.84047	-0.042091
1.84172	-0.042808
1.84296	-0.043425
1.8442	-0.044046
1.84545	-0.044664
1.84669	-0.045281
1.84794	-0.045899
1.84918	-0.045687
1.85042	-0.045199
1.85167	-0.044828
1.85291	-0.044489
1.85416	-0.044148
1.8554	-0.04381
1.85664	-0.043469
1.85789	-0.04313
1.85913	-0.042889
1.86038	-0.043021
1.86162	-0.042701
1.86286	-0.042112
1.86411	-0.041525
1.86535	-0.040937
1.8666	-0.040349
1.86784	-0.03976
1.86909	-0.039169
1.87033	-0.038864
1.87157	-0.0395
1.87282	-0.040726
1.87406	-0.042005
1.8753	-0.043283
1.87655	-0.044566
1.87779	-0.04585
1.87904	-0.047134
1.88028	-0.048283
1.88152	-0.048924
1.88277	-0.049035
1.88401	-0.048987
1.88526	-0.048939
1.8865	-0.04889
1.88775	-0.048842
1.88899	-0.048794
1.89023	-0.048746
1.89148	-0.048604
1.89272	-0.048385
1.89397	-0.048183
1.89521	-0.04798
1.89645	-0.047778
1.8977	-0.047576
1.89894	-0.047374
1.90019	-0.047173
1.90143	-0.046516
1.90267	-0.045091
1.90392	-0.043365
1.90516	-0.041633
1.90641	-0.039892
1.90765	-0.03815
1.9089	-0.036408
1.91014	-0.034663
1.91138	-0.033477
1.91263	-0.032927
1.91387	-0.032365
1.91511	-0.031803
1.91636	-0.031241
1.9176	-0.030679
1.91885	-0.030115
1.92009	-0.029553
1.92134	-0.028925
1.92258	-0.027961
1.92382	-0.026902
1.92507	-0.026194
1.92631	-0.025683
1.92756	-0.025151
1.9288	-0.024615
1.93004	-0.024082
1.93129	-0.023549
1.93253	-0.022951
1.93378	-0.022152
1.93502	-0.02128
1.93626	-0.020408
1.93751	-0.019535
1.93875	-0.018663
1.94	-0.01779
1.94124	-0.016918
1.94248	-0.016113
1.94373	-0.015573
1.94497	-0.015248
1.94622	-0.014991
1.94746	-0.014772
1.9487	-0.014554
1.94995	-0.014335
1.95119	-0.014116
1.95244	-0.013897
1.95368	-0.013752
1.95493	-0.013896
1.95617	-0.01433
1.95741	-0.014959
1.95866	-0.01559
1.9599	-0.01622
1.96114	-0.01685
1.96239	-0.01748
1.96363	-0.018107
1.96488	-0.01872
1.96612	-0.019324
1.96737	-0.020126
1.96861	-0.02134
1.96985	-0.02256
1.9711	-0.023777
1.97234	-0.024991
1.97359	-0.026207
1.97483	-0.02764
1.97607	-0.029668
1.97732	-0.031597
1.97856	-0.033355
1.97981	-0.035156
1.98105	-0.037001
1.98229	-0.03884
1.98354	-0.04069
1.98478	-0.042538
1.98603	-0.044361
1.98727	-0.045808
1.98852	-0.046844
1.98976	-0.047035
1.991	-0.047226
1.99225	-0.047416
1.99349	-0.047607
1.99473	-0.047798
1.99598	-0.047989
1.99722	-0.048179
1.99847	-0.048398
1.99971	-0.049192
2.00095	-0.051131
2.0022	-0.053066
2.00344	-0.055001
2.00469	-0.056933
2.00593	-0.058873
2.00718	-0.060802
2.00842	-0.062637
2.00966	-0.064397
2.01091	-0.065478
2.01215	-0.066388
2.0134	-0.0673
2.01464	-0.068208
2.01588	-0.069119
2.01713	-0.07002
2.01837	-0.070654
2.01962	-0.07101
2.02086	-0.070797
2.0221	-0.070036
2.02335	-0.069276
2.02459	-0.068515
2.02584	-0.067755
2.02708	-0.066995
2.02832	-0.06623
2.02957	-0.065394
2.03081	-0.064079
2.03206	-0.063459
2.0333	-0.062796
2.03455	-0.062119
2.03579	-0.06144
2.03703	-0.060764
2.03828	-0.060084
2.03952	-0.059405
2.04076	-0.05878
2.04201	-0.05823
2.04325	-0.057652
2.0445	-0.057067
2.04574	-0.056483
2.04698	-0.055899
2.04823	-0.055315
2.04947	-0.054727
2.05072	-0.054141
2.05196	-0.054328
2.05321	-0.054718
2.05445	-0.055117
2.05569	-0.055518
2.05694	-0.055919
2.05818	-0.056317
2.05943	-0.056717
2.06067	-0.057117
2.06191	-0.057077
2.06316	-0.055545
2.0644	-0.053731
2.06565	-0.051929
2.06689	-0.050126
2.06813	-0.048319
2.06938	-0.046507
2.07062	-0.044706
2.07187	-0.042899
2.07311	-0.041701
2.07436	-0.040783
2.0756	-0.039893
2.07684	-0.039007
2.07809	-0.03812
2.07933	-0.037231
2.08058	-0.036342
2.08182	-0.035455
2.08306	-0.035231
2.08431	-0.035752
2.08555	-0.036394
2.08679	-0.037074
2.08804	-0.037772
2.08928	-0.038471
2.09053	-0.039171
2.09177	-0.039872
2.09301	-0.04053
2.09426	-0.04052
2.0955	-0.040168
2.09675	-0.039816
2.09799	-0.039463
2.09924	-0.039112
2.10048	-0.038759
2.10172	-0.038406
2.10297	-0.038054
2.10421	-0.036904
2.10546	-0.035347
2.1067	-0.033806
2.10794	-0.032265
2.10919	-0.030719
2.11043	-0.02918
2.11168	-0.027641
2.11292	-0.026099
2.11416	-0.024696
2.11541	-0.023953
2.11665	-0.023519
2.1179	-0.023083
2.11914	-0.022648
2.12039	-0.022216
2.12163	-0.021782
2.12287	-0.021347
2.12412	-0.021082
2.12536	-0.021464
2.12661	-0.022087
2.12785	-0.02271
2.12909	-0.023331
2.13034	-0.023954
2.13158	-0.024577
2.13282	-0.025201
2.13407	-0.025798
2.13531	-0.026124
2.13656	-0.026333
2.1378	-0.026525
2.13905	-0.026716
2.14029	-0.026916
2.14153	-0.027124
2.14278	-0.027331
2.14402	-0.027538
2.14527	-0.027476
2.14651	-0.026938
2.14775	-0.026189
2.149	-0.025442
2.15024	-0.024694
2.15149	-0.023945
2.15273	-0.023198
2.15397	-0.02245
2.15522	-0.022006
2.15646	-0.02241
2.15771	-0.02335
2.15895	-0.024292
2.16019	-0.025232
2.16144	-0.026173
2.16268	-0.027116
2.16393	-0.028056
2.16517	-0.028993
2.16642	-0.029913
2.16766	-0.030733
2.1689	-0.031478
2.17015	-0.032227
2.17139	-0.032973
2.17264	-0.033717
2.17388	-0.034464
2.17512	-0.035208
2.17637	-0.036034
2.17761	-0.036675
2.17886	-0.037038
2.1801	-0.0374
2.18134	-0.037763
2.18259	-0.038125
2.18383	-0.038488
2.18508	-0.038851
2.18632	-0.038999
2.18756	-0.038709
2.18881	-0.038196
2.19005	-0.037687
2.1913	-0.037207
2.19254	-0.03674
2.19378	-0.036239
2.19503	-0.035726
2.19627	-0.035133
2.19752	-0.034098
2.19876	-0.032476
2.2	-0.030856
2.20125	-0.029235
2.20249	-0.027615
2.20374	-0.025993
2.20498	-0.024374
2.20622	-0.022756
2.20747	-0.021634
2.20871	-0.021787
2.20996	-0.022304
2.2112	-0.022823
2.21245	-0.02334
2.21369	-0.023859
2.21493	-0.024376
2.21618	-0.024894
2.21742	-0.025151
2.21867	-0.02442
2.21991	-0.022791
2.22115	-0.021171
2.2224	-0.019563
2.22364	-0.01795
2.22489	-0.016332
2.22613	-0.014719
2.22737	-0.013044
2.22862	-0.011539
2.22986	-0.010861
2.23111	-0.010291
2.23235	-0.009722
2.23359	-0.009153
2.23484	-0.008582
2.23608	-0.008011
2.23733	-0.007442
2.23857	-0.007102
2.23982	-0.007424
2.24106	-0.007849
2.2423	-0.008274
2.24355	-0.008692
2.24479	-0.00909
2.24604	-0.009471
2.24728	-0.009891
2.24852	-0.010296
2.24977	-0.010442
2.25101	-0.010257
2.25225	-0.010072
2.2535	-0.009887
2.25474	-0.009702
2.25599	-0.009518
2.25723	-0.009333
2.25847	-0.009169
2.25972	-0.009343
2.26096	-0.010199
2.26221	-0.010479
2.26345	-0.010759
2.2647	-0.01104
2.26594	-0.01132
2.26718	-0.0116
2.26843	-0.011881
2.26967	-0.012074
2.27092	-0.01104
2.27216	-0.009928
2.2734	-0.008901
2.27465	-0.007873
2.27589	-0.00685
2.27714	-0.00583
2.27838	-0.004806
2.27962	-0.003802
2.28087	-0.003188
2.28211	-0.003944
2.28336	-0.005279
2.2846	-0.006615
2.28585	-0.007952
2.28709	-0.009288
2.28833	-0.010628
2.28958	-0.011973
2.29082	-0.013445
2.29207	-0.014367
2.29331	-0.014785
2.29455	-0.015202
2.2958	-0.015621
2.29704	-0.016035
2.29828	-0.016422
2.29953	-0.016801
2.30077	-0.017213
2.30202	-0.016775
2.30326	-0.01591
2.30451	-0.015005
2.30575	-0.014098
2.30699	-0.013192
2.30824	-0.012286
2.30948	-0.01138
2.31073	-0.010477
2.31197	-0.009908
2.31321	-0.009741
2.31446	-0.009623
2.3157	-0.009506
2.31695	-0.009388
2.31819	-0.009271
2.31943	-0.009153
2.32068	-0.009036
2.32192	-0.00845
2.32317	-0.008047
2.32441	-0.008218
2.32565	-0.008469
2.3269	-0.008721
2.32814	-0.008971
2.32939	-0.009222
2.33063	-0.009474
2.33188	-0.010065
2.33312	-0.011498
2.33436	-0.012868
2.33561	-0.014119
2.33685	-0.01536
2.3381	-0.016598
2.33934	-0.017838
2.34058	-0.019077
2.34183	-0.020317
2.34307	-0.021625
2.34431	-0.022429
2.34556	-0.022609
2.3468	-0.022698
2.34805	-0.022787
2.34929	-0.022876
2.35054	-0.022965
2.35178	-0.023046
2.35302	-0.022925
2.35427	-0.022963
2.35551	-0.023477
2.35676	-0.02417
2.358	-0.02486
2.35924	-0.025552
2.36049	-0.026244
2.36173	-0.026935
2.36298	-0.027959
2.36422	-0.029189
2.36546	-0.030307
2.36671	-0.031359
2.36795	-0.032414
2.3692	-0.033471
2.37044	-0.034527
2.37168	-0.035583
2.37293	-0.036393
2.37417	-0.036753
2.37542	-0.03697
2.37666	-0.0372
2.37791	-0.03743
2.37915	-0.03766
2.38039	-0.03789
2.38164	-0.038121
2.38288	-0.038351
2.38413	-0.038366
2.38537	-0.038354
2.38661	-0.038388
2.38786	-0.038422
2.3891	-0.038457
2.39035	-0.038491
2.39159	-0.038525
2.39283	-0.038559
2.39408	-0.038203
2.39532	-0.03704
2.39657	-0.035558
2.39781	-0.034075
2.39905	-0.032593
2.4003	-0.031111
2.40154	-0.029632
2.40279	-0.028289
2.40403	-0.027614
2.40527	-0.027227
2.40652	-0.026645
2.40776	-0.025872
2.40901	-0.025087
2.41025	-0.024302
2.41149	-0.023515
2.41274	-0.022728
2.41398	-0.022076
[truncated: 22,039 more rows]

## Sheet: BLI_IL-2Rβ
Time (s)	Neo-2/15 - 41bb_mb1	nothing - nothing	Neo-2/15 - nothing	nothing - 41bb_mb1	Neo-2/15 - Neo-2/15	41bb_mb1 - 41bb_mb1
0	-0.0736405	-0.0106983	-0.0509126	-0.0170023	-0.0542839	0.00060296
0.2	-0.069026	-0.00862277	-0.0463197	-0.0150329	-0.048197	0.00278217
0.4	-0.063539	-0.00638294	-0.0407689	-0.0126653	-0.0406926	0.00520534
0.6	-0.0573784	-0.003805	-0.0347613	-0.0102929	-0.0317557	0.00764913
0.8	-0.0515324	-0.00190106	-0.0285268	-0.00843672	-0.0227859	0.00990996
1	-0.0452395	0.00011621	-0.0215239	-0.00663872	-0.0129068	0.0117983
1.2	-0.0387411	0.00188541	-0.0149295	-0.00526729	-0.00280698	0.0134788
1.4	-0.0324125	0.00356184	-0.00771098	-0.00398746	0.00748254	0.0147362
1.6	-0.0265187	0.00444949	-0.00107916	-0.00332536	0.0178713	0.0158
1.8	-0.0206628	0.00530984	0.00494892	-0.00265372	0.0281992	0.0165073
2	-0.0153188	0.00549476	0.0110743	-0.00255972	0.0377797	0.0166143
2.2	-0.0108439	0.00481829	0.0161038	-0.00290947	0.0468119	0.0160552
2.4	-0.00637611	0.0050791	0.0214888	-0.00278396	0.0556574	0.0164344
2.6	-0.00186296	0.00450525	0.0264107	-0.00296555	0.064286	0.0160397
2.8	0.00212238	0.00413201	0.0320018	-0.00324418	0.0731296	0.0155468
3	0.00657532	0.00390074	0.0368579	-0.0033216	0.0817408	0.0156568
3.2	0.0101015	0.0035054	0.0418205	-0.00399278	0.0896102	0.0156241
3.4	0.0144358	0.00343074	0.0466992	-0.00471293	0.0974372	0.0156041
3.6	0.0188764	0.00345812	0.0522108	-0.00507455	0.105295	0.0162676
3.8	0.0233317	0.00407624	0.0580606	-0.00452588	0.113642	0.0172243
4	0.0279418	0.00428431	0.0632697	-0.00418345	0.121725	0.0173564
4.2	0.032169	0.00401655	0.0683822	-0.00451447	0.129408	0.0178161
4.4	0.0368393	0.00390711	0.0740906	-0.00406491	0.137533	0.0182185
4.6	0.0414297	0.00423321	0.0794707	-0.00367433	0.146212	0.0185913
4.8	0.0459152	0.00435687	0.0847168	-0.003847	0.15425	0.0186732
5	0.0511512	0.00485621	0.0905823	-0.00354547	0.162693	0.0189209
5.2	0.055981	0.00511203	0.0956828	-0.00332578	0.170614	0.0191875
5.4	0.0600617	0.00513888	0.100923	-0.00304079	0.178633	0.0194291
5.6	0.0645547	0.0052977	0.105867	-0.00273408	0.186694	0.0196309
5.8	0.0696681	0.00554102	0.111078	-0.00224652	0.194771	0.0197924
6	0.0748505	0.00569615	0.116788	-0.00168755	0.203262	0.0200827
6.2	0.0793781	0.00551667	0.121493	-0.00108126	0.212075	0.0205346
6.4	0.0836775	0.00587869	0.126979	-0.00060701	0.22036	0.0207355
6.6	0.087459	0.00565981	0.131525	-0.0007959	0.228128	0.0200497
6.8	0.0921072	0.00620259	0.136416	-0.00071076	0.236727	0.0203772
7	0.0968971	0.00636287	0.141187	-0.00087372	0.244869	0.0209136
7.2	0.100557	0.00609108	0.145705	-0.00214325	0.251964	0.0205838
7.4	0.104429	0.00609206	0.150665	-0.00309125	0.25907	0.0207464
7.6	0.108732	0.00647709	0.155718	-0.00306899	0.266893	0.021094
7.8	0.112233	0.00669332	0.160633	-0.00354234	0.274606	0.0210804
8	0.116068	0.00620533	0.165128	-0.00381856	0.281795	0.0203277
8.2	0.119842	0.00579658	0.169937	-0.00407124	0.289126	0.0201664
8.4	0.124231	0.00562717	0.175361	-0.0039778	0.296673	0.0198334
8.6	0.128465	0.00598958	0.18054	-0.00359162	0.305118	0.0198345
8.8	0.133473	0.00624835	0.185782	-0.0037268	0.31264	0.0195822
9	0.138	0.006258	0.191106	-0.0036173	0.320527	0.0198701
9.2	0.141682	0.00628809	0.196072	-0.00343681	0.327798	0.0200963
9.4	0.145936	0.00641241	0.201094	-0.0028324	0.335654	0.0205991
9.6	0.150473	0.00677478	0.206283	-0.00225431	0.343328	0.0209382
9.8	0.155255	0.00642112	0.211558	-0.0015181	0.351621	0.0211123
10	0.160045	0.00709346	0.216983	-0.0003409	0.359921	0.0219915
10.2	0.164124	0.00676935	0.221717	0.00020397	0.367207	0.02207
10.4	0.168182	0.00673253	0.226902	0.00081107	0.374477	0.0221287
10.6	0.172847	0.00653389	0.231357	0.00111459	0.382161	0.0223137
10.8	0.177877	0.00709864	0.235708	0.00143477	0.390239	0.0230354
11	0.182193	0.00700188	0.24105	0.00142477	0.397882	0.0233311
11.2	0.186211	0.00699622	0.245355	0.00079541	0.404978	0.02314
11.4	0.190278	0.00722048	0.250399	0.00097512	0.412515	0.0236853
11.6	0.19454	0.00671809	0.254566	0.00066212	0.419699	0.0232776
11.8	0.197563	0.0062289	0.258807	-3.252e-05	0.427021	0.0228856
12	0.20154	0.00594512	0.263329	5.418e-05	0.434269	0.0227023
12.2	0.206112	0.0062208	0.268722	7.068e-05	0.442037	0.0233381
12.4	0.210244	0.00605082	0.273434	-0.0002089	0.449166	0.0231453
12.6	0.214585	0.00625151	0.278568	-0.00033035	0.456904	0.023195
12.8	0.219255	0.00634638	0.283203	-0.00080311	0.463541	0.0232263
13	0.223647	0.00646198	0.287832	-0.00109664	0.471319	0.0235789
13.2	0.22786	0.00684169	0.293036	-0.00070588	0.478472	0.0241048
13.4	0.232641	0.0071357	0.298035	-0.0004895	0.486259	0.0245543
13.6	0.237088	0.0069404	0.302746	-0.00023014	0.493355	0.024849
13.8	0.24164	0.00658132	0.307921	0.00013554	0.500893	0.0248003
14	0.246131	0.00693823	0.313193	0.00066901	0.50752	0.0250406
14.2	0.249438	0.00598588	0.317278	0.00038936	0.51377	0.024447
14.4	0.253544	0.00619647	0.322657	0.00082893	0.521349	0.0245859
14.6	0.257794	0.00641438	0.327701	0.00169885	0.529191	0.0247316
14.8	0.262407	0.00743244	0.33263	0.00212029	0.536359	0.0252565
15	0.266124	0.00771845	0.33782	0.00223657	0.543793	0.025236
15.2	0.269931	0.00747238	0.342106	0.00193477	0.550722	0.0250194
15.4	0.27362	0.00717075	0.347113	0.00224823	0.558159	0.0247723
15.6	0.276752	0.00718554	0.351548	0.00220647	0.565514	0.0249616
15.8	0.27968	0.00727372	0.35643	0.00234452	0.572452	0.0248594
16	0.283641	0.00715877	0.361503	0.00241818	0.57966	0.0249041
16.2	0.287902	0.00771159	0.3666	0.00228247	0.586988	0.0253588
16.4	0.29162	0.00733213	0.371058	0.00211994	0.593941	0.0253782
16.6	0.295939	0.0070578	0.376006	0.00153625	0.601358	0.0255013
16.8	0.300221	0.00706445	0.379897	0.00093771	0.608006	0.025327
17	0.30478	0.00719717	0.383936	0.00080574	0.615206	0.0251081
17.2	0.308669	0.00698438	0.388151	0.00052225	0.621986	0.0251767
17.4	0.313022	0.00658751	0.392271	0.00032312	0.629164	0.024772
17.6	0.317697	0.00640664	0.396732	0.00022061	0.635296	0.0245799
17.8	0.322027	0.00634277	0.401504	0.00020167	0.642167	0.0245834
18	0.326556	0.0066636	0.406339	0.00056823	0.648551	0.0243609
18.2	0.330727	0.00675958	0.410933	0.0007478	0.655467	0.0246014
18.4	0.335674	0.00762461	0.415933	0.00142295	0.662436	0.0248708
18.6	0.33987	0.00762239	0.420061	0.00176061	0.66927	0.0254323
18.8	0.344511	0.00842308	0.424752	0.00193482	0.675981	0.0260717
19	0.34853	0.00799008	0.42924	0.00218159	0.682742	0.026028
19.2	0.352409	0.00721615	0.433448	0.00223462	0.688584	0.0262834
19.4	0.356534	0.0075086	0.438063	0.00302262	0.695116	0.0267581
19.6	0.36016	0.00769047	0.442697	0.00344144	0.701315	0.0280377
19.8	0.364259	0.00697315	0.447475	0.00386818	0.707051	0.028297
20	0.368432	0.00668719	0.452396	0.00394846	0.713643	0.0289851
20.2	0.372213	0.00663006	0.456965	0.00373444	0.719752	0.0294793
20.4	0.37644	0.00595646	0.461298	0.00371187	0.725949	0.0298913
20.6	0.380481	0.00573344	0.465682	0.003116	0.731961	0.0302293
20.8	0.384596	0.00654079	0.469564	0.00324569	0.737807	0.0300533
21	0.388122	0.00677949	0.473854	0.00320279	0.743768	0.0303338
21.2	0.391428	0.00661684	0.478227	0.00277487	0.749476	0.0302037
21.4	0.395499	0.0071038	0.482616	0.00294789	0.755656	0.0297566
21.6	0.399928	0.00784289	0.487256	0.00306309	0.761501	0.0300751
21.8	0.403845	0.0076849	0.491365	0.00299492	0.767555	0.0302141
22	0.407516	0.00742797	0.495518	0.00306897	0.773221	0.0295517
22.2	0.411528	0.00789367	0.49972	0.00335176	0.779457	0.0296643
22.4	0.415465	0.00797427	0.503497	0.00316584	0.785489	0.0293245
22.6	0.419469	0.00773257	0.507775	0.00360655	0.79206	0.0294547
22.8	0.423741	0.00812645	0.512211	0.00324433	0.798138	0.029216
23	0.427423	0.00728124	0.515847	0.00276271	0.804032	0.028856
23.2	0.431239	0.00749502	0.519836	0.00242189	0.810229	0.0289366
23.4	0.435737	0.00758115	0.524159	0.00283851	0.816087	0.0290184
23.6	0.43921	0.00700489	0.528303	0.00241924	0.821633	0.0292928
23.8	0.443108	0.00629411	0.532396	0.00246964	0.827105	0.0291164
24	0.446831	0.00626768	0.536711	0.00211387	0.832398	0.0288333
24.2	0.450518	0.00638104	0.540929	0.00190559	0.837799	0.028634
24.4	0.455316	0.00676054	0.545582	0.00223925	0.84374	0.0293243
24.6	0.458705	0.00668622	0.550039	0.00177489	0.848651	0.0293587
24.8	0.462825	0.00748238	0.55446	0.00301515	0.854348	0.0296111
25	0.46646	0.00762923	0.5594	0.00315366	0.859602	0.0301368
25.2	0.470578	0.00787059	0.563891	0.00374926	0.864841	0.0307105
25.4	0.474567	0.00793792	0.567637	0.00410127	0.870302	0.0307591
25.6	0.478675	0.00776597	0.571873	0.00464481	0.875378	0.0310634
25.8	0.481852	0.00714757	0.575686	0.00455672	0.879981	0.0310787
26	0.485111	0.00723054	0.579612	0.00484644	0.884996	0.0307154
26.2	0.489027	0.00773506	0.583663	0.00531727	0.890635	0.0308838
26.4	0.492587	0.00762691	0.587185	0.00535523	0.896199	0.0304104
26.6	0.496948	0.00810565	0.591775	0.00567063	0.901583	0.0311041
26.8	0.500256	0.00825387	0.595571	0.0045825	0.906728	0.031037
27	0.504005	0.00818834	0.59961	0.00492588	0.912357	0.0315304
27.2	0.508168	0.00824031	0.603472	0.00460424	0.917458	0.0319565
27.4	0.512046	0.00811018	0.607528	0.00453255	0.921737	0.0320018
27.6	0.515552	0.00804427	0.61134	0.00402448	0.926497	0.0324281
27.8	0.519684	0.00850111	0.615448	0.00430416	0.931986	0.0325858
28	0.523189	0.00855959	0.619534	0.00436145	0.936578	0.0320543
28.2	0.527098	0.00863394	0.623701	0.00473506	0.941737	0.0324549
28.4	0.531792	0.00885635	0.62802	0.00517903	0.947117	0.033688
28.6	0.535583	0.00892638	0.631956	0.00530223	0.951797	0.033996
28.8	0.540089	0.00977706	0.636533	0.00671495	0.957609	0.03487
29	0.543757	0.00970534	0.6408	0.00638873	0.962178	0.0352227
29.2	0.547481	0.009545	0.64437	0.00680802	0.966962	0.03568
29.4	0.551552	0.00948132	0.647801	0.0072399	0.971299	0.0357811
29.6	0.55487	0.00929277	0.651296	0.00740692	0.975567	0.0352795
29.8	0.557922	0.00927218	0.654811	0.00711049	0.97982	0.0350873
30	0.561505	0.00917309	0.657911	0.00698507	0.983977	0.0346251
30.2	0.565415	0.00930495	0.661796	0.00743819	0.988806	0.0343045
30.4	0.568919	0.00969447	0.665243	0.00708641	0.992948	0.0340799
30.6	0.572895	0.0100459	0.669662	0.00757063	0.997242	0.0345264
30.8	0.575407	0.00903291	0.672586	0.00663047	1.00087	0.0336407
31	0.579884	0.00900557	0.676113	0.00697185	1.00526	0.0339653
31.2	0.583236	0.00807633	0.678798	0.00599711	1.0086	0.0333482
31.4	0.587098	0.00759531	0.682386	0.00607335	1.01254	0.0324947
31.6	0.591208	0.00762502	0.685549	0.00622456	1.01709	0.0323953
31.8	0.595026	0.00759174	0.689105	0.00632503	1.02136	0.0318434
32	0.598783	0.00729339	0.692602	0.00662851	1.025	0.031491
32.2	0.602427	0.00740679	0.696007	0.00682156	1.02926	0.0325672
32.4	0.60671	0.0079496	0.699704	0.00714932	1.03374	0.033746
32.6	0.610156	0.00828178	0.703492	0.00701802	1.03759	0.0335543
32.8	0.613541	0.00819147	0.707556	0.00680227	1.04166	0.0340047
33	0.616776	0.00808775	0.711313	0.00674033	1.0456	0.0342838
33.2	0.620447	0.00845226	0.71517	0.00710678	1.04963	0.0347175
33.4	0.624446	0.00877618	0.719158	0.00724114	1.0536	0.0354586
33.6	0.627286	0.00884492	0.722776	0.00690105	1.05746	0.0351988
33.8	0.63123	0.00944298	0.727185	0.00702325	1.06148	0.0358435
34	0.635076	0.0097746	0.730469	0.0070346	1.06574	0.0364909
34.2	0.638874	0.0099361	0.734638	0.00706676	1.07047	0.0367339
34.4	0.642273	0.0100514	0.737948	0.00700881	1.07426	0.0375204
34.6	0.645581	0.00960682	0.741462	0.00720715	1.07841	0.0378322
34.8	0.648334	0.00805521	0.743805	0.00625679	1.08168	0.0378373
35	0.652186	0.00762912	0.746623	0.00671917	1.08592	0.0380503
35.2	0.654951	0.00670436	0.748946	0.00598102	1.08874	0.0369158
35.4	0.658943	0.00695709	0.752355	0.00702161	1.09327	0.0370012
35.6	0.662709	0.00725085	0.755628	0.00733344	1.09747	0.037244
35.8	0.665464	0.00678273	0.758713	0.00726546	1.10042	0.0368802
36	0.668476	0.00709837	0.761651	0.00772383	1.10372	0.0369724
36.2	0.671631	0.0075051	0.76492	0.00795354	1.10711	0.0377511
36.4	0.675514	0.00797531	0.768189	0.00846288	1.11047	0.0378886
36.6	0.678887	0.00790608	0.771745	0.00850035	1.11384	0.0377316
36.8	0.6821	0.00806685	0.775368	0.00842955	1.1177	0.0385797
37	0.684833	0.00798396	0.778377	0.00857137	1.12108	0.0384428
37.2	0.688544	0.00824002	0.782318	0.00876142	1.12453	0.0389866
37.4	0.691731	0.00811138	0.785561	0.00875911	1.12799	0.039317
37.6	0.694736	0.00828993	0.78851	0.00839671	1.13112	0.0390639
37.8	0.698788	0.00846568	0.791593	0.00784865	1.13442	0.0392506
38	0.702713	0.00835088	0.794226	0.00736042	1.13818	0.0395244
38.2	0.705928	0.00766273	0.79709	0.00689347	1.14103	0.0393613
38.4	0.70949	0.00764813	0.799881	0.00722332	1.14429	0.0401787
38.6	0.712395	0.00672249	0.802433	0.00644979	1.14719	0.0395246
38.8	0.715354	0.00609287	0.804868	0.00623539	1.15013	0.038923
39	0.719072	0.00709053	0.808243	0.00685832	1.15365	0.0385757
39.2	0.722749	0.00773612	0.811552	0.00705741	1.15748	0.0388018
39.4	0.726427	0.00822391	0.814731	0.00807715	1.16162	0.0392659
39.6	0.729985	0.00816845	0.817811	0.00809724	1.16434	0.0388635
39.8	0.733571	0.008686	0.820879	0.00857537	1.16734	0.0387485
40	0.73758	0.0095808	0.824096	0.00910468	1.171	0.0388419
40.2	0.741225	0.00960784	0.827025	0.00966321	1.17382	0.0393454
40.4	0.744811	0.00928242	0.830038	0.0100654	1.17688	0.0396034
40.6	0.748209	0.00928142	0.833219	0.0102244	1.17968	0.040007
40.8	0.751092	0.00973818	0.836214	0.0100341	1.1832	0.0406091
41	0.753964	0.00970861	0.839208	0.0102796	1.18596	0.0405958
41.2	0.757322	0.0100818	0.842324	0.0106473	1.18907	0.0409339
41.4	0.760085	0.0100035	0.844748	0.0103984	1.19159	0.0403965
41.6	0.762823	0.00989849	0.847345	0.00994109	1.19409	0.0403297
41.8	0.766701	0.00993528	0.850544	0.0101235	1.19719	0.0405673
42	0.769734	0.00937056	0.852959	0.00999977	1.20026	0.0405212
42.2	0.771887	0.00833077	0.855212	0.0099628	1.20282	0.0407445
42.4	0.774912	0.00828727	0.8585	0.0104049	1.20631	0.0411123
42.6	0.777297	0.00789834	0.861086	0.0100491	1.20921	0.0402747
42.8	0.780716	0.00871146	0.864422	0.0111029	1.21272	0.0409457
43	0.784555	0.00968133	0.86785	0.0114781	1.21634	0.04182
43.2	0.787834	0.00959151	0.870611	0.0117338	1.21926	0.0424705
43.4	0.790238	0.00935217	0.872755	0.0116975	1.22102	0.0419155
43.6	0.793171	0.0090172	0.875512	0.0119917	1.22307	0.0419742
43.8	0.796122	0.00871695	0.878136	0.0119103	1.22578	0.0421702
44	0.798938	0.00843789	0.881129	0.0118482	1.22821	0.0426703
44.2	0.801979	0.00850611	0.883778	0.0121126	1.23043	0.0433674
44.4	0.805272	0.00887914	0.886459	0.0120463	1.23285	0.0435797
44.6	0.80815	0.00935257	0.88875	0.0119204	1.23496	0.0433744
44.8	0.810919	0.00943296	0.891262	0.0118032	1.23814	0.0432657
45	0.813988	0.00934264	0.893579	0.0122223	1.24	0.042892
45.2	0.816682	0.00932934	0.895482	0.011769	1.24254	0.0423707
45.4	0.819786	0.00932709	0.898436	0.0118677	1.24516	0.0424558
45.6	0.822305	0.00904628	0.900662	0.011766	1.24796	0.041894
45.8	0.82613	0.00951185	0.9037	0.0122446	1.25166	0.042571
46	0.828887	0.00941128	0.906205	0.012062	1.25519	0.0425127
46.2	0.830897	0.00983784	0.908956	0.0118099	1.25809	0.0422446
46.4	0.834059	0.0103881	0.911899	0.0117724	1.26104	0.0425659
46.6	0.837228	0.0108964	0.914773	0.0119835	1.26375	0.0429012
46.8	0.84054	0.0112799	0.917625	0.0122272	1.26595	0.0437746
47	0.843411	0.0115224	0.920096	0.0118381	1.2682	0.0435729
47.2	0.845882	0.0112649	0.922388	0.0117374	1.27014	0.0432172
47.4	0.848221	0.0110026	0.92495	0.0114674	1.27216	0.0429999
47.6	0.851129	0.0104704	0.927538	0.0114668	1.27451	0.0435802
47.8	0.853967	0.0106955	0.930354	0.0113705	1.27684	0.0437082
48	0.857223	0.0108367	0.932867	0.0117049	1.27937	0.0442152
48.2	0.86017	0.011021	0.934755	0.0114925	1.28163	0.0439348
48.4	0.86287	0.0107666	0.936465	0.0114272	1.28347	0.0442123
48.6	0.86516	0.00959051	0.938086	0.0113051	1.2858	0.0438022
48.8	0.867521	0.00922978	0.939575	0.0110186	1.28798	0.0432497
49	0.870213	0.0091468	0.941436	0.011549	1.29005	0.0433893
49.2	0.873589	0.00960695	0.943915	0.0118122	1.29323	0.0437766
49.4	0.876806	0.0102381	0.946858	0.0129175	1.29594	0.044055
49.6	0.879923	0.0105905	0.94897	0.0135025	1.29932	0.0440954
49.8	0.882895	0.010941	0.952012	0.0139688	1.30246	0.0447968
50	0.885347	0.0103942	0.954272	0.01394	1.305	0.0443526
50.2	0.887892	0.0106026	0.956655	0.0137701	1.30678	0.0441898
50.4	0.890951	0.0105557	0.959063	0.0139414	1.30918	0.044975
50.6	0.893693	0.0107682	0.961433	0.0135675	1.31106	0.0446368
50.8	0.896076	0.0105963	0.963296	0.0134612	1.31327	0.044569
51	0.898693	0.0106324	0.96562	0.0132564	1.31577	0.0441525
51.2	0.901509	0.0104066	0.967957	0.0130291	1.31797	0.0441581
51.4	0.904122	0.010373	0.970591	0.0132543	1.31945	0.044539
51.6	0.90696	0.0100901	0.972834	0.0128685	1.32143	0.0445873
51.8	0.908948	0.010428	0.97476	0.0129922	1.32348	0.044534
52	0.911444	0.0103166	0.976775	0.0127532	1.32576	0.044853
52.2	0.913203	0.0103866	0.978519	0.0125258	1.32721	0.0445382
52.4	0.91544	0.0100268	0.980232	0.0126534	1.32905	0.0452179
52.6	0.917263	0.00952331	0.981586	0.0127042	1.33101	0.0449681
52.8	0.920101	0.0102882	0.983819	0.0129686	1.33312	0.0455142
53	0.923381	0.0106234	0.986156	0.0137789	1.33572	0.0461849
53.2	0.926654	0.0108922	0.988623	0.014566	1.33827	0.0466102
53.4	0.929137	0.0108837	0.990892	0.0153782	1.34068	0.0468893
53.6	0.931368	0.0104342	0.992828	0.0152054	1.34314	0.0468131
53.8	0.933599	0.00993233	0.995077	0.0151698	1.34505	0.0470895
54	0.936834	0.00994439	0.9975	0.0154372	1.3474	0.0471894
54.2	0.939272	0.0100186	0.999587	0.0150989	1.34937	0.0469993
54.4	0.941508	0.00976798	1.00114	0.0145401	1.35159	0.0472657
54.6	0.944198	0.00954864	1.00305	0.0140292	1.35347	0.0471563
54.8	0.946536	0.00916892	1.00511	0.0143638	1.35582	0.0473715
55	0.949789	0.00896071	1.00733	0.0142854	1.35807	0.0475409
55.2	0.952695	0.00884968	1.00939	0.0143608	1.35957	0.0475786
55.4	0.955548	0.00909728	1.01144	0.0143104	1.3612	0.0478668
55.6	0.957928	0.00910351	1.01351	0.014045	1.36329	0.0479702
55.8	0.95943	0.00922916	1.01494	0.0142084	1.36529	0.0482383
56	0.962079	0.00921964	1.01682	0.0137017	1.36754	0.048358
56.2	0.964032	0.00857313	1.0181	0.0131906	1.36896	0.0481301
56.4	0.967064	0.00842272	1.02002	0.013586	1.37117	0.0483966
56.6	0.969556	0.00867226	1.02191	0.0136947	1.37314	0.0485005
56.8	0.972139	0.0089971	1.02438	0.0138917	1.37562	0.0485826
57	0.974036	0.0086507	1.02632	0.0139425	1.37814	0.0479286
57.2	0.976017	0.00826942	1.02848	0.0139522	1.37994	0.0479696
57.4	0.978049	0.00856615	1.03029	0.0146459	1.3822	0.0481755
57.6	0.979888	0.00888495	1.03219	0.0146049	1.38414	0.0480891
57.8	0.982055	0.00871708	1.0338	0.0151331	1.38609	0.048446
58	0.984383	0.00918375	1.03626	0.0156396	1.38848	0.0482479
58.2	0.986207	0.00935603	1.03769	0.0152907	1.39039	0.04805
58.4	0.988689	0.00960229	1.03928	0.0151841	1.39195	0.0483864
58.6	0.991355	0.0106861	1.04188	0.0154093	1.39421	0.0488143
58.8	0.99416	0.0111522	1.044	0.0159549	1.39661	0.0494381
59	0.996876	0.0115816	1.04598	0.0161157	1.39847	0.049954
59.2	0.999275	0.0126768	1.04794	0.0161645	1.39999	0.0507956
59.4	1.00135	0.012632	1.0496	0.0159647	1.40218	0.0513728
59.6	1.00328	0.0123472	1.0517	0.0159756	1.40446	0.0520549
59.8	1.00533	0.01243	1.05317	0.0156934	1.40588	0.0523355
60	1.00752	0.0122329	1.05492	0.0147079	1.40743	0.0524436
60.2	1.01007	0.0124761	1.05755	0.0149314	1.40961	0.0527782
60.4	1.01208	0.0127368	1.0591	0.0150682	1.41111	0.0520574
60.6	1.01392	0.0128843	1.06146	0.0146428	1.41254	0.0520516
60.8	1.01534	0.0125793	1.06282	0.0144824	1.41475	0.0515411
61	1.01764	0.0119918	1.06422	0.0143579	1.41638	0.0512389
61.2	1.0196	0.011743	1.06553	0.0144166	1.41705	0.0511831
61.4	1.02112	0.0109221	1.06675	0.0148077	1.41879	0.0506654
61.6	1.0229	0.0104218	1.06808	0.0144269	1.4203	0.0502811
61.8	1.02401	0.00966306	1.06968	0.013993	1.42175	0.0494973
62	1.02627	0.0100367	1.07152	0.0140709	1.42399	0.0491822
62.2	1.02901	0.00999426	1.0729	0.0142504	1.42581	0.0491431
62.4	1.03097	0.0100626	1.07421	0.0141285	1.42687	0.0491495
62.6	1.03383	0.0108844	1.07689	0.0148737	1.42944	0.0499828
62.8	1.03641	0.0109218	1.0786	0.0153092	1.4316	0.050674
63	1.03867	0.0117331	1.08049	0.0158928	1.43411	0.0510376
63.2	1.04117	0.0123809	1.0823	0.0162648	1.43664	0.0518354
63.4	1.04298	0.0115084	1.08381	0.0162364	1.43849	0.0515262
63.6	1.0455	0.0121379	1.08596	0.0166817	1.44004	0.051734
63.8	1.04788	0.013248	1.08804	0.0169461	1.44142	0.0518201
64	1.04979	0.013349	1.08974	0.0170054	1.44352	0.0517237
64.2	1.05278	0.0140966	1.0921	0.0176077	1.44598	0.0519293
64.4	1.05466	0.0144318	1.09331	0.017916	1.44728	0.0516352
64.6	1.0571	0.014404	1.09516	0.0180723	1.44885	0.0519567
64.8	1.05909	0.0135869	1.096	0.0178501	1.4504	0.0514619
65	1.06136	0.0132489	1.09788	0.0180536	1.45196	0.05174
65.2	1.06243	0.0123657	1.09924	0.017828	1.45264	0.051439
65.4	1.0635	0.0107191	1.10053	0.0170276	1.45409	0.0508688
65.6	1.06555	0.0109688	1.1024	0.0175109	1.45579	0.0513681
65.8	1.06752	0.0106851	1.10455	0.017611	1.45751	0.0509501
66	1.06992	0.0108588	1.10595	0.0182219	1.45953	0.0512874
66.2	1.0725	0.0107995	1.10783	0.0186975	1.46123	0.0514718
66.4	1.07407	0.0110424	1.10942	0.0184055	1.46277	0.0517293
66.6	1.07649	0.0115235	1.11149	0.019086	1.46495	0.0521983
66.8	1.07839	0.0118977	1.11282	0.0189903	1.46713	0.0521308
67	1.08043	0.0126838	1.11493	0.0196853	1.46987	0.0526091
67.2	1.08244	0.0127705	1.11667	0.0193181	1.47133	0.0525847
67.4	1.08412	0.0125614	1.11815	0.0189838	1.47248	0.0519771
67.6	1.08632	0.0137486	1.12021	0.0191792	1.47399	0.0520439
67.8	1.08811	0.0140959	1.12117	0.0187198	1.47544	0.0517181
68	1.08965	0.0143263	1.12229	0.0183998	1.47685	0.0518253
68.2	1.09211	0.0147526	1.12446	0.0185789	1.47887	0.0528096
68.4	1.09357	0.0142255	1.12579	0.0185647	1.48002	0.0525924
68.6	1.09516	0.0135581	1.12659	0.0178326	1.48113	0.0523941
68.8	1.09704	0.0129094	1.12806	0.0175246	1.48261	0.0522448
69	1.09875	0.0128159	1.12944	0.0178087	1.48412	0.0528867
69.2	1.10033	0.0122755	1.1307	0.0176569	1.48528	0.0531702
69.4	1.10248	0.0122051	1.13218	0.0179925	1.487	0.0533935
69.6	1.10503	0.0125654	1.13389	0.0188309	1.48912	0.0538284
69.8	1.10672	0.0119216	1.13498	0.0182716	1.49011	0.0533404
70	1.10834	0.0114563	1.13607	0.0180105	1.49132	0.0536166
70.2	1.10966	0.0109072	1.13747	0.0177491	1.49263	0.0534258
70.4	1.11071	0.0105523	1.13917	0.0178599	1.49447	0.0536511
70.6	1.11245	0.0104329	1.14075	0.0181305	1.49598	0.053276
70.8	1.11465	0.0102718	1.14267	0.0179966	1.49784	0.0536759
71	1.11661	0.0105518	1.1446	0.0180559	1.49982	0.0540084
71.2	1.11838	0.0106449	1.14617	0.0180641	1.50113	0.0538251
71.4	1.11971	0.0102928	1.14726	0.0176606	1.50193	0.0536317
71.6	1.12147	0.0109862	1.14871	0.0176471	1.5031	0.0539649
71.8	1.12246	0.0106643	1.14963	0.016981	1.50408	0.053949
72	1.12437	0.0114099	1.15194	0.0176926	1.50591	0.0548761
72.2	1.12689	0.0109865	1.15384	0.0178605	1.50762	0.0552934
72.4	1.12868	0.0109655	1.15565	0.0179097	1.50877	0.0551746
72.6	1.13165	0.0119064	1.15758	0.0188423	1.5112	0.0561157
72.8	1.1334	0.0120084	1.15901	0.0193227	1.51321	0.056174
73	1.13518	0.0121917	1.15995	0.0198065	1.51483	0.0570443
73.2	1.13722	0.012551	1.16177	0.0198696	1.51638	0.0571768
73.4	1.1393	0.0131194	1.16294	0.0203588	1.51801	0.0573637
73.6	1.14133	0.0132637	1.16441	0.020732	1.51966	0.0573928
73.8	1.14273	0.013105	1.16563	0.0203879	1.5206	0.0572105
74	1.14468	0.0132499	1.16718	0.0206063	1.5225	0.0575149
74.2	1.1459	0.0134437	1.1687	0.0210456	1.52419	0.057645
74.4	1.14754	0.0139835	1.1705	0.021459	1.52614	0.0579328
74.6	1.1493	0.0142431	1.17197	0.0213056	1.52741	0.058123
74.8	1.15114	0.0144371	1.17329	0.0212292	1.5284	0.0583263
75	1.15233	0.014522	1.17433	0.0213236	1.53013	0.0582132
75.2	1.15362	0.0145433	1.1756	0.02176	1.53135	0.0583464
75.4	1.155	0.0148445	1.17721	0.0215619	1.53274	0.0586155
75.6	1.15649	0.0152037	1.17873	0.021625	1.53426	0.0589188
75.8	1.15817	0.0152197	1.18022	0.0217252	1.5355	0.0591486
76	1.16088	0.0156891	1.18208	0.0223625	1.53743	0.0597156
76.2	1.16285	0.0152834	1.18386	0.0221993	1.53903	0.0602131
76.4	1.16432	0.0151667	1.18551	0.0223437	1.5404	0.0606799
76.6	1.16594	0.0152921	1.18689	0.02279	1.54231	0.0607965
76.8	1.16688	0.0150135	1.18796	0.0229546	1.54375	0.0607402
77	1.16883	0.0147307	1.1896	0.0231661	1.5452	0.0612591
77.2	1.17021	0.0144166	1.19136	0.0226082	1.54618	0.0606402
77.4	1.17199	0.0147049	1.19282	0.0228734	1.548	0.060851
77.6	1.17406	0.0146906	1.19468	0.0231017	1.54972	0.06117
77.8	1.17562	0.0144002	1.19601	0.0230711	1.55147	0.0614832
78	1.17752	0.0142149	1.19727	0.0231321	1.55281	0.0612577
78.2	1.17861	0.01406	1.19851	0.0230484	1.55369	0.0610198
78.4	1.17981	0.0138095	1.19935	0.0223395	1.5548	0.0606191
78.6	1.18153	0.0133391	1.2005	0.0217892	1.55588	0.0602
78.8	1.18324	0.0132124	1.20077	0.0218678	1.55668	0.0596326
79	1.18407	0.0132315	1.2015	0.0214984	1.55821	0.0591535
79.2	1.18556	0.0135172	1.20254	0.0215635	1.55915	0.058984
79.4	1.18703	0.0138295	1.20408	0.0217223	1.56066	0.0589453
79.6	1.18775	0.0132557	1.20416	0.0210461	1.56149	0.0581625
79.8	1.18954	0.0134946	1.20523	0.0209955	1.56274	0.058353
80	1.19134	0.0135847	1.20651	0.021088	1.56427	0.0587824
80.2	1.19238	0.0133502	1.2071	0.0211007	1.56581	0.0588208
80.4	1.194	0.0133539	1.20798	0.0210524	1.56685	0.0590109
80.6	1.19504	0.0138501	1.20946	0.0211625	1.56818	0.0586544
80.8	1.19655	0.0139042	1.21043	0.0216697	1.5697	0.0587616
81	1.19754	0.0137561	1.21204	0.021378	1.57076	0.0588628
81.2	1.19853	0.0139206	1.21407	0.0212077	1.57145	0.0589818
81.4	1.20026	0.0143636	1.21577	0.0215495	1.57342	0.0593152
81.6	1.2023	0.0144426	1.21774	0.0221435	1.57507	0.060038
81.8	1.20331	0.0141482	1.21941	0.0226009	1.57664	0.0599737
82	1.20438	0.0136095	1.22065	0.0223762	1.57742	0.0594659
82.2	1.20574	0.0130502	1.22186	0.0220301	1.57886	0.0592708
82.4	1.20707	0.0127157	1.22277	0.0217117	1.58024	0.0593574
82.6	1.20873	0.0127323	1.22441	0.0220808	1.58197	0.0595953
82.8	1.2097	0.0125454	1.22505	0.0217724	1.58299	0.0595457
83	1.21055	0.0126062	1.22703	0.0211904	1.58439	0.0594268
83.2	1.21232	0.0124183	1.22866	0.0213439	1.58564	0.0598079
83.4	1.21385	0.0122977	1.22997	0.0213977	1.58732	0.0599866
83.6	1.21482	0.0123479	1.23094	0.0210358	1.58904	0.0603333
83.8	1.21704	0.0127002	1.2326	0.0211437	1.5901	0.0604331
84	1.21939	0.0126257	1.23375	0.0216724	1.59233	0.0609355
84.2	1.22096	0.0127673	1.23454	0.0217085	1.59405	0.0610812
84.4	1.22291	0.0123062	1.23631	0.0216711	1.59486	0.060606
84.6	1.22409	0.012462	1.23754	0.0219321	1.596	0.0601714
84.8	1.22579	0.0127365	1.23882	0.0226441	1.5975	0.0605926
85	1.22734	0.0131883	1.24074	0.0229614	1.59846	0.0609988
85.2	1.22901	0.0133566	1.24175	0.0233978	1.59963	0.0609961
85.4	1.23041	0.0134439	1.24298	0.0237062	1.6012	0.0608079
85.6	1.23192	0.0139671	1.24436	0.0242532	1.60244	0.0610975
85.8	1.2323	0.0132528	1.24479	0.0243475	1.60302	0.0608161
86	1.23395	0.0132697	1.24563	0.0248944	1.60437	0.0614448
86.2	1.23494	0.0128932	1.2463	0.0245181	1.6058	0.0612793
86.4	1.23548	0.0131073	1.24722	0.0244299	1.60669	0.0617011
86.6	1.23672	0.0133878	1.24849	0.0245191	1.60782	0.0619228
86.8	1.2379	0.0133595	1.24965	0.0237996	1.60899	0.0622499
87	1.23893	0.0135514	1.25106	0.023837	1.60994	0.0622894
87.2	1.24055	0.0135549	1.2524	0.0236886	1.61135	0.0627621
87.4	1.24162	0.0129951	1.25322	0.0230788	1.61208	0.062991
87.6	1.24368	0.0134946	1.25486	0.0231202	1.61357	0.0635345
87.8	1.24545	0.0128679	1.25597	0.0231617	1.61416	0.0632032
88	1.24798	0.0133866	1.25785	0.0238621	1.61672	0.0644398
88.2	1.24993	0.013685	1.25973	0.0243968	1.61807	0.0650389
88.4	1.25228	0.013379	1.26164	0.0249694	1.6196	0.0652989
88.6	1.25361	0.0136877	1.2628	0.0253869	1.62116	0.0659854
88.8	1.25543	0.0136663	1.26431	0.0257651	1.62251	0.0663239
89	1.25648	0.0136775	1.26502	0.0257776	1.62322	0.0661591
89.2	1.2575	0.0134858	1.26621	0.0259319	1.6243	0.0656855
89.4	1.2584	0.0130433	1.26774	0.0260803	1.62521	0.0651851
89.6	1.25951	0.0131971	1.26867	0.0264465	1.62683	0.0654663
89.8	1.26092	0.0128354	1.26964	0.0270643	1.62796	0.0659239
90	1.26262	0.0132956	1.27096	0.0273518	1.63018	0.066432
90.2	1.26328	0.0127097	1.27136	0.0268311	1.63134	0.0661632
90.4	1.26402	0.0127466	1.27226	0.0269292	1.63229	0.0660178
90.6	1.26553	0.0129891	1.27315	0.0268997	1.63346	0.0660169
90.8	1.26648	0.0127642	1.27424	0.0263484	1.63478	0.0657846
91	1.26712	0.0124301	1.2751	0.0261362	1.63546	0.0652654
91.2	1.26862	0.0124057	1.27616	0.0256502	1.63636	0.0650847
91.4	1.26961	0.0119018	1.27677	0.0248208	1.63689	0.0648909
91.6	1.27151	0.0124693	1.2781	0.0250924	1.63821	0.0649917
91.8	1.27254	0.0122887	1.27885	0.0252238	1.6394	0.0649398
92	1.27442	0.013369	1.28046	0.0254276	1.64187	0.0657131
92.2	1.27567	0.0134476	1.28182	0.025168	1.64258	0.0659616
92.4	1.27658	0.0131841	1.28324	0.0250558	1.64363	0.0660235
92.6	1.27707	0.0125697	1.28377	0.0244299	1.64467	0.0650683
92.8	1.27796	0.012553	1.28496	0.024377	1.6458	0.0649719
93	1.27813	0.0121709	1.28507	0.0237311	1.64628	0.0644493
93.2	1.27924	0.0119053	1.2868	0.0241899	1.64769	0.0646694
93.4	1.28069	0.0111774	1.28765	0.024027	1.64852	0.0642228
93.6	1.28242	0.0118551	1.2894	0.0248062	1.65043	0.0655963
93.8	1.28387	0.01186	1.29027	0.0251939	1.65107	0.065933
94	1.28543	0.011607	1.29133	0.0253793	1.65266	0.066004
94.2	1.28676	0.0111661	1.29205	0.0258983	1.65383	0.0656093
94.4	1.28824	0.0117937	1.29347	0.0264592	1.65506	0.0656966
94.6	1.28995	0.0122803	1.29499	0.0267567	1.65613	0.0658328
94.8	1.2908	0.0122313	1.29631	0.0268626	1.65706	0.0653035
95	1.29231	0.0123369	1.2971	0.0271526	1.65807	0.0654691
95.2	1.29324	0.0120047	1.29768	0.0269347	1.65812	0.0647198
95.4	1.29463	0.0121383	1.29882	0.027028	1.659	0.0646625
95.6	1.29602	0.0124706	1.29981	0.0272818	1.65996	0.0647671
95.8	1.29706	0.0127192	1.30064	0.0272788	1.6611	0.0647749
96	1.29842	0.0133346	1.30234	0.0273498	1.66272	0.0649554
96.2	1.29939	0.0138746	1.3039	0.0272527	1.66326	0.0650369
96.4	1.30029	0.014011	1.30513	0.0273498	1.66471	0.0652881
96.6	1.30173	0.0140795	1.30554	0.0270314	1.66616	0.0654315
96.8	1.30294	0.0145202	1.30685	0.0270616	1.66752	0.0660109
97	1.3044	0.0142855	1.3071	0.0267397	1.6683	0.0660796
97.2	1.30557	0.0144293	1.30856	0.0271642	1.6692	0.066272
97.4	1.30671	0.014302	1.30926	0.026635	1.67038	0.0657651
97.6	1.30782	0.014678	1.31092	0.0270411	1.67183	0.0667579
97.8	1.30895	0.0144583	1.31198	0.026965	1.67329	0.066477
98	1.31093	0.0147123	1.31345	0.0271142	1.67545	0.0668151
98.2	1.31216	0.0149365	1.31457	0.0275125	1.67682	0.0670623
98.4	1.31354	0.0152735	1.31602	0.0274537	1.67854	0.067717
98.6	1.31481	0.0152813	1.31714	0.0269699	1.67949	0.0676477
98.8	1.31522	0.0148796	1.31738	0.0264331	1.68053	0.0675663
99	1.31645	0.014406	1.31803	0.0262421	1.68124	0.06743
99.2	1.31752	0.0140393	1.3193	0.0264261	1.68166	0.0674376
99.4	1.31901	0.0147062	1.32084	0.0272169	1.68282	0.0676264
99.6	1.31996	0.0143249	1.32184	0.0273813	1.68396	0.0681236
99.8	1.321	0.01396	1.32332	0.0276211	1.68501	0.0683019
100	1.32225	0.0138866	1.32482	0.0281375	1.68609	0.0685416
100.2	1.32288	0.0136997	1.32567	0.0285403	1.68685	0.0687972
100.4	1.3239	0.0130017	1.32612	0.0286705	1.68753	0.0685638
100.6	1.32533	0.0129114	1.32687	0.0288962	1.68871	0.068507
100.8	1.32616	0.0126264	1.32759	0.0292702	1.68961	0.0678967
101	1.32751	0.0125386	1.32794	0.0293859	1.69028	0.0676837
101.2	1.3284	0.0126277	1.32893	0.0294421	1.69136	0.0672271
101.4	1.32945	0.0124483	1.32937	0.0290342	1.69246	0.0674013
101.6	1.33073	0.0124338	1.33013	0.0290375	1.69327	0.0677906
101.8	1.33184	0.0128773	1.33121	0.0289097	1.69471	0.0684311
102	1.33348	0.0139714	1.33213	0.0292325	1.69585	0.0691976
102.2	1.33412	0.0141581	1.33268	0.0289497	1.69657	0.0690496
102.4	1.33516	0.0143547	1.33379	0.0283234	1.69782	0.0689183
102.6	1.3361	0.0145177	1.33478	0.028004	1.69898	0.0687492
102.8	1.337	0.014859	1.33588	0.027971	1.70022	0.0688283
103	1.33887	0.0153442	1.33786	0.0284852	1.70154	0.069549
103.2	1.34016	0.0157094	1.33921	0.0290112	1.70286	0.0701702
103.4	1.34157	0.0164776	1.34102	0.0294497	1.70413	0.0705116
103.6	1.34296	0.0158876	1.34255	0.029715	1.70576	0.0709386
103.8	1.34413	0.0160266	1.34392	0.0302012	1.70743	0.0712457
104	1.3451	0.015743	1.3454	0.0309832	1.70871	0.071382
104.2	1.34564	0.0151839	1.34631	0.0311835	1.70989	0.0708602
104.4	1.34693	0.0147755	1.34709	0.0308979	1.71113	0.0707591
104.6	1.34824	0.0147204	1.34817	0.031075	1.71289	0.0709307
104.8	1.34909	0.0139948	1.34871	0.0310472	1.71336	0.0706063
105	1.35007	0.0137476	1.3491	0.0303773	1.71422	0.0704612
105.2	1.35117	0.0138021	1.3497	0.030424	1.71526	0.0708608
105.4	1.35133	0.0132093	1.34981	0.0299693	1.7157	0.0711591
105.6	1.35199	0.0136611	1.35037	0.0301032	1.71631	0.0716937
105.8	1.35333	0.0142458	1.35168	0.029937	1.71743	0.0725518
106	1.35428	0.0145181	1.35224	0.0299304	1.71785	0.0721665
106.2	1.35471	0.0135955	1.35268	0.0291928	1.71857	0.0713515
106.4	1.35552	0.0131276	1.35368	0.0289794	1.71959	0.070897
106.6	1.35666	0.013166	1.35487	0.0290712	1.72059	0.0710128
106.8	1.35817	0.0136662	1.35581	0.0293257	1.72117	0.0714599
107	1.35936	0.0137229	1.35697	0.0295162	1.72205	0.0721655
107.2	1.36082	0.0141916	1.35817	0.029685	1.72286	0.0721687
107.4	1.36242	0.0146009	1.35989	0.0299685	1.72403	0.0723729
107.6	1.3631	0.0142674	1.36103	0.0306908	1.72486	0.0724817
107.8	1.36384	0.0145304	1.36227	0.0308671	1.72604	0.072462
108	1.36455	0.0140921	1.36353	0.0308499	1.7271	0.0722941
108.2	1.36516	0.0136502	1.36461	0.0302999	1.72835	0.0718639
108.4	1.36628	0.0134759	1.36565	0.0303491	1.72977	0.072289
108.6	1.36723	0.013504	1.36668	0.0304022	1.73062	0.0716554
108.8	1.36855	0.0134814	1.36787	0.0302404	1.73138	0.0713702
109	1.36971	0.0136279	1.36873	0.0303502	1.73261	0.0714856
109.2	1.37135	0.0142422	1.37013	0.0313532	1.73376	0.0724446
109.4	1.37227	0.0142536	1.37127	0.0312243	1.73456	0.0728772
109.6	1.37375	0.0144639	1.37229	0.0314276	1.73525	0.0736545
109.8	1.37574	0.0146228	1.37385	0.0315856	1.73681	0.0737977
110	1.37721	0.0146103	1.37453	0.0318348	1.73747	0.0736721
110.2	1.3779	0.0139672	1.37486	0.0312785	1.73804	0.0728288
110.4	1.37872	0.0139354	1.3754	0.0308663	1.73834	0.0725319
110.6	1.38046	0.0141271	1.37662	0.0309297	1.73928	0.0733151
110.8	1.38141	0.0145716	1.37693	0.030809	1.73968	0.0732921
111	1.3821	0.0145658	1.37732	0.0306424	1.7402	0.0733322
111.2	1.38343	0.0149462	1.37863	0.0307614	1.74147	0.0735489
111.4	1.38372	0.0145898	1.37943	0.0309778	1.74267	0.0734203
111.6	1.384	0.0146268	1.37999	0.0308548	1.74352	0.0734171
111.8	1.38476	0.0142045	1.38081	0.0306405	1.74487	0.0728108
112	1.38548	0.0136159	1.38148	0.0306445	1.74597	0.0728229
112.2	1.38645	0.0136225	1.38253	0.0308542	1.74725	0.0729173
112.4	1.38741	0.0136627	1.38304	0.0311284	1.74818	0.0728079
112.6	1.38868	0.0138582	1.3834	0.0308722	1.74947	0.072585
112.8	1.39051	0.0142028	1.38461	0.0313518	1.7511	0.0733812
113	1.391	0.0145478	1.38503	0.0315035	1.75201	0.0737705
113.2	1.39199	0.0153537	1.38623	0.0320549	1.75311	0.0746709
113.4	1.39263	0.0148208	1.387	0.0318617	1.7537	0.0746532
113.6	1.39369	0.0150577	1.3874	0.0317803	1.75525	0.0749448
113.8	1.39476	0.0153229	1.38847	0.0315256	1.75614	0.0751513
114	1.39589	0.0152862	1.38882	0.0311838	1.75663	0.0751533
114.2	1.39575	0.0153206	1.38933	0.0307301	1.75716	0.074518
114.4	1.39667	0.0152091	1.39061	0.0307141	1.75828	0.0750031
114.6	1.3978	0.0154079	1.39183	0.0310293	1.7593	0.0751596
114.8	1.39796	0.015683	1.39271	0.0310391	1.76002	0.0750692
115	1.39898	0.0154542	1.39367	0.0312453	1.76097	0.0751196
115.2	1.40018	0.0153592	1.39567	0.0315289	1.762	0.0749503
115.4	1.40068	0.0146383	1.3963	0.0317624	1.7629	0.074832
115.6	1.40165	0.0141978	1.39711	0.0318493	1.7633	0.074459
115.8	1.40321	0.0136902	1.39905	0.0322675	1.76443	0.0748185
116	1.4042	0.0132309	1.39972	0.0321865	1.76501	0.0747739
116.2	1.40564	0.0137051	1.40094	0.0323206	1.76587	0.0751389
116.4	1.40683	0.0137181	1.40168	0.0326941	1.76708	0.0752355
116.6	1.40833	0.0134947	1.40253	0.0326854	1.76856	0.0758252
116.8	1.41001	0.0139933	1.40355	0.0333862	1.76968	0.0761454
117	1.41022	0.0140823	1.40405	0.0333602	1.77018	0.0760192
117.2	1.41125	0.013937	1.40484	0.0335061	1.77123	0.0762858
117.4	1.41259	0.0137582	1.4059	0.0336305	1.77243	0.0765154
117.6	1.41425	0.0144813	1.4068	0.03364	1.77419	0.0772858
117.8	1.41536	0.0145293	1.40773	0.0336009	1.77479	0.0772168
118	1.41648	0.0142097	1.40822	0.0336258	1.77563	0.0769221
118.2	1.41713	0.0144572	1.40919	0.03362	1.77653	0.0770105
118.4	1.41768	0.0141838	1.40973	0.0329863	1.77771	0.0765877
118.6	1.41853	0.0145465	1.41075	0.0332588	1.77855	0.0764331
118.8	1.41917	0.0146355	1.41155	0.0331394	1.77926	0.0764838
119	1.4205	0.014292	1.41233	0.0328088	1.77947	0.0768587
119.2	1.42128	0.014329	1.41334	0.0326512	1.77986	0.0771287
119.4	1.42217	0.0144891	1.41447	0.0327173	1.78108	0.0776744
119.6	1.42327	0.0145853	1.41607	0.032402	1.78203	0.0775941
119.8	1.42453	0.0149752	1.41741	0.0322796	1.78294	0.0777911
120	1.4251	0.0150221	1.41813	0.0321626	1.78307	0.0776837
120.2	1.4261	0.0153258	1.41975	0.0322044	1.78385	0.0779978
120.4	1.42706	0.0152072	1.42056	0.0328077	1.78531	0.0783876
120.6	1.4283	0.015228	1.42181	0.0324758	1.78645	0.0789199
120.8	1.42923	0.0159462	1.42258	0.0331429	1.78734	0.0787322
121	1.42951	0.0160928	1.42405	0.0334145	1.78868	0.0791368
121.2	1.43072	0.0165447	1.42512	0.0334426	1.79018	0.079734
121.4	1.43173	0.0174195	1.42678	0.0341668	1.79122	0.0802781
121.6	1.43272	0.0171245	1.42741	0.0343078	1.79229	0.0800322
121.8	1.43316	0.0163945	1.42757	0.034326	1.793	0.0791428
122	1.43408	0.0156204	1.42823	0.0342049	1.79363	0.0784931
122.2	1.43453	0.0157817	1.42891	0.0343419	1.79473	0.0782219
122.4	1.43494	0.0160803	1.42918	0.0349587	1.79606	0.0778537
122.6	1.43593	0.0158237	1.42966	0.035379	1.79591	0.0777784
122.8	1.43708	0.0155305	1.42991	0.0350555	1.79647	0.0781565
123	1.43842	0.0149723	1.43067	0.034883	1.79717	0.0788242
123.2	1.43926	0.0148258	1.43154	0.0351363	1.79819	0.0787039
123.4	1.44002	0.0143703	1.43272	0.0352673	1.79928	0.078742
123.6	1.44102	0.0141993	1.43322	0.0348979	1.79956	0.0785353
123.8	1.44208	0.0141349	1.43355	0.0349394	1.79994	0.0787414
124	1.44337	0.0143904	1.43469	0.0353478	1.80113	0.079535
124.2	1.44442	0.0144901	1.43534	0.035218	1.80186	0.0795555
124.4	1.44595	0.0148807	1.43612	0.0353217	1.80349	0.0801257
124.6	1.44764	0.0155757	1.4374	0.0350338	1.80515	0.0805317
124.8	1.44873	0.0162185	1.43839	0.035607	1.80645	0.081031
125	1.44919	0.0160377	1.43911	0.0352057	1.80709	0.0811983
125.2	1.44967	0.0162164	1.43987	0.0347155	1.80747	0.0808233
125.4	1.45011	0.0163708	1.44136	0.0349428	1.80868	0.0807275
125.6	1.45124	0.0158247	1.44226	0.0348907	1.81007	0.0801701
125.8	1.45115	0.0154253	1.44268	0.0343014	1.81027	0.0795155
126	1.45151	0.01533	1.44384	0.0343477	1.81104	0.0790026
126.2	1.45178	0.0154719	1.44438	0.0346025	1.8117	0.0786971
126.4	1.45263	0.015575	1.44474	0.0346226	1.81194	0.078646
126.6	1.45304	0.0148155	1.44479	0.0339817	1.8118	0.0781615
126.8	1.45318	0.0139824	1.44525	0.0336221	1.81256	0.0779768
127	1.45318	0.0134661	1.44556	0.0332725	1.8126	0.0775284
127.2	1.45371	0.0131356	1.44634	0.033135	1.81289	0.0775077
127.4	1.45468	0.0132967	1.44704	0.0333744	1.81321	0.0779726
127.6	1.45565	0.0133075	1.44755	0.0333483	1.81352	0.0778032
127.8	1.45747	0.0135667	1.44835	0.0343824	1.81472	0.07837
128	1.45941	0.0144616	1.44959	0.0356636	1.81643	0.078974
128.2	1.46027	0.0141829	1.44974	0.0354025	1.81698	0.0788317
128.4	1.46174	0.0145122	1.45092	0.0352525	1.81872	0.0795485
128.6	1.46321	0.0146556	1.45158	0.0355256	1.81961	0.0798366
128.8	1.46417	0.0145998	1.45221	0.0356582	1.81998	0.0800113
129	1.46438	0.0140793	1.45259	0.0349169	1.82036	0.0793141
129.2	1.4653	0.0144808	1.45446	0.0351876	1.8219	0.0795332
129.4	1.46589	0.013967	1.45555	0.0351552	1.82344	0.0798004
129.6	1.46669	0.0139366	1.45639	0.03525	1.82436	0.0794891
129.8	1.46699	0.0134322	1.45698	0.0348098	1.82495	0.0794603
130	1.46809	0.0136667	1.45807	0.0353524	1.82609	0.0794799
130.2	1.4692	0.0141751	1.45891	0.0355391	1.82698	0.0799974
130.4	1.46998	0.0145363	1.45996	0.0360982	1.82779	0.0802555
130.6	1.47024	0.0145555	1.46074	0.0365077	1.82884	0.0802416
130.8	1.47113	0.0146848	1.46244	0.0368059	1.82988	0.0803503
131	1.47206	0.0151674	1.46416	0.0372274	1.83084	0.0806217
131.2	1.47358	0.015315	1.46587	0.0377097	1.83161	0.0814296
131.4	1.47413	0.01543	1.4665	0.0378297	1.83235	0.0812172
131.6	1.47522	0.0159221	1.46802	0.0385406	1.83379	0.0817017
131.8	1.47713	0.0164395	1.46917	0.0391138	1.8352	0.0823526
132	1.47864	0.0168775	1.47056	0.0392461	1.83662	0.08247
132.2	1.47939	0.016872	1.47107	0.0386588	1.83711	0.0826629
132.4	1.48055	0.0172122	1.47214	0.0380584	1.83752	0.0826155
132.6	1.48195	0.0170517	1.47219	0.0382287	1.83758	0.0824325
132.8	1.48277	0.017321	1.47333	0.038141	1.83856	0.0825475
133	1.48325	0.0172821	1.47413	0.0376236	1.83899	0.0828429
133.2	1.48402	0.0173197	1.47541	0.03784	1.84022	0.0831991
133.4	1.48423	0.0165367	1.47502	0.0374089	1.84088	0.0833378
133.6	1.48522	0.0168755	1.47616	0.0378042	1.84174	0.0835833
133.8	1.48636	0.016961	1.47655	0.0378457	1.8426	0.0840509
134	1.48696	0.0171847	1.47701	0.0383691	1.84275	0.0837778
134.2	1.48792	0.017448	1.47756	0.039198	1.84369	0.0839773
134.4	1.48852	0.0174086	1.4787	0.0401701	1.84456	0.0838499
134.6	1.48947	0.017007	1.47954	0.0405438	1.8454	0.0839227
134.8	1.48999	0.0165059	1.48039	0.040679	1.84593	0.0836117
135	1.48999	0.0161954	1.48062	0.0401609	1.84663	0.0833277
135.2	1.49034	0.0161097	1.4809	0.0401404	1.8468	0.0828709
135.4	1.49039	0.016538	1.48155	0.0403771	1.84821	0.0826221
135.6	1.49174	0.0172343	1.48288	0.0407465	1.84933	0.083194
135.8	1.49269	0.0167593	1.48293	0.0397895	1.85007	0.0824417
136	1.49374	0.0168801	1.48364	0.0393391	1.85025	0.0819699
136.2	1.49439	0.0166777	1.48369	0.0383763	1.85031	0.0816217
136.4	1.49572	0.0170351	1.48449	0.0380578	1.85115	0.0818746
136.6	1.49701	0.0176494	1.48543	0.0385229	1.8524	0.082829
136.8	1.49797	0.0179738	1.48674	0.0384165	1.85356	0.083268
137	1.49873	0.0182643	1.48745	0.0380188	1.85436	0.0836346
137.2	1.49966	0.0183097	1.48858	0.0380389	1.85581	0.0839519
137.4	1.50076	0.0182239	1.48905	0.037906	1.85675	0.0844054
137.6	1.50214	0.0187554	1.49065	0.0384424	1.85772	0.0847733
137.8	1.50307	0.0185049	1.4913	0.0385742	1.85872	0.0844809
138	1.50411	0.0184085	1.49224	0.0388558	1.85925	0.0844484
138.2	1.50533	0.0189621	1.49328	0.0396057	1.86049	0.0849421
138.4	1.50585	0.0187778	1.4939	0.0399984	1.86144	0.0854436
138.6	1.50672	0.0187402	1.49453	0.0406439	1.86203	0.08598
138.8	1.50628	0.0185054	1.49492	0.040592	1.86256	0.0861112
139	1.50665	0.0184542	1.49608	0.040774	1.86348	0.0862715
139.2	1.50664	0.0182715	1.49663	0.0413487	1.864	0.085797
139.4	1.507	0.0179468	1.49722	0.0414916	1.86491	0.0862396
139.6	1.50784	0.0172696	1.49747	0.0406857	1.86487	0.0858924
139.8	1.50831	0.0160875	1.49769	0.0401819	1.86531	0.0852724
140	1.50907	0.0157907	1.49827	0.0398346	1.86528	0.0851081
140.2	1.51006	0.0157682	1.49886	0.0398622	1.86628	0.0852796
140.4	1.51122	0.0157516	1.50013	0.0400177	1.86734	0.0854966
140.6	1.51213	0.0155645	1.50079	0.0404927	1.86795	0.0852388
140.8	1.51295	0.0150563	1.50131	0.0403074	1.86842	0.0847656
141	1.51331	0.015115	1.50186	0.0401874	1.86918	0.0844169
141.2	1.51381	0.0145514	1.50261	0.0400424	1.86934	0.0844117
141.4	1.5149	0.0145716	1.5032	0.0401737	1.87037	0.0844414
141.6	1.51616	0.0145978	1.50464	0.0403626	1.8714	0.0844714
141.8	1.51654	0.0142045	1.50541	0.0401779	1.87207	0.0840235
142	1.5178	0.0150511	1.5066	0.0406484	1.87281	0.0849424
142.2	1.51854	0.0153378	1.50771	0.0410437	1.87346	0.0857543
142.4	1.51908	0.0150421	1.50826	0.0408998	1.87403	0.0860788
142.6	1.51967	0.0152478	1.50953	0.0411886	1.87439	0.0864878
142.8	1.52004	0.0149818	1.50958	0.04059	1.87513	0.0861618
143	1.5209	0.0150521	1.5103	0.0402981	1.87598	0.0862741
143.2	1.52151	0.015101	1.51046	0.0401059	1.87657	0.0863412
143.4	1.52285	0.0154875	1.51138	0.0400584	1.87752	0.0865189
143.6	1.5238	0.0158732	1.51229	0.039634	1.87806	0.0860362
143.8	1.52447	0.01587	1.51296	0.0396677	1.87896	0.086038
144	1.52496	0.0162149	1.51353	0.0389607	1.87942	0.0854824
144.2	1.52599	0.0163362	1.51402	0.0388384	1.88022	0.0850177
144.4	1.52724	0.0165149	1.51547	0.0388256	1.8811	0.085176
144.6	1.52817	0.0170503	1.51625	0.0395331	1.88169	0.0852605
144.8	1.5286	0.0169975	1.51662	0.039319	1.88246	0.0855045
145	1.52889	0.0169618	1.51723	0.0394102	1.88315	0.0853382
145.2	1.52977	0.0170985	1.51816	0.0399164	1.88373	0.0856347
145.4	1.53095	0.017308	1.51967	0.0403109	1.88505	0.0853866
145.6	1.53143	0.0167077	1.52054	0.0398672	1.88545	0.0851273
145.8	1.53198	0.0166575	1.52118	0.0400998	1.8861	0.0854092
146	1.53309	0.016596	1.52204	0.0404236	1.8872	0.0863408
146.2	1.53427	0.0167137	1.52313	0.0407401	1.88846	0.0869176
146.4	1.53495	0.0162283	1.52324	0.0406266	1.88889	0.0866791
146.6	1.53579	0.0163372	1.52393	0.0407593	1.88997	0.0870924
146.8	1.53691	0.0168172	1.52412	0.0407843	1.89105	0.087301
147	1.53711	0.0168165	1.5247	0.0409845	1.89171	0.087826
147.2	1.53795	0.0170719	1.52521	0.0414487	1.8925	0.0882948
147.4	1.5386	0.0172017	1.52561	0.0417003	1.89305	0.0877813
147.6	1.53905	0.0171656	1.52644	0.0420755	1.89347	0.0877387
147.8	1.53974	0.0171336	1.52713	0.0420322	1.8944	0.0883404
148	1.54051	0.016929	1.5281	0.0419477	1.89506	0.0884492
148.2	1.54145	0.0170083	1.52876	0.0417247	1.89576	0.0885617
148.4	1.54234	0.0170662	1.53045	0.0421528	1.89636	0.0889852
148.6	1.54341	0.0175466	1.53141	0.0427574	1.89724	0.089135
148.8	1.54428	0.017434	1.53222	0.0430007	1.89818	0.0895004
149	1.54505	0.0177373	1.53335	0.0434914	1.89892	0.089724
149.2	1.54579	0.0185483	1.53435	0.0439839	1.89956	0.0895676
149.4	1.54654	0.0185921	1.5354	0.0438959	1.90048	0.0893082
149.6	1.54688	0.0183908	1.53568	0.0436976	1.90099	0.089555
149.8	1.54838	0.0191287	1.53639	0.044341	1.9022	0.0902633
150	1.54949	0.0195868	1.53683	0.044768	1.90306	0.0904687
150.2	1.55017	0.0194192	1.5375	0.0446884	1.90329	0.090046
150.4	1.55097	0.0188134	1.53806	0.0444217	1.90382	0.0902508
150.6	1.55141	0.0191068	1.53864	0.0444216	1.90479	0.0904976
150.8	1.55224	0.0194113	1.53896	0.0444463	1.90539	0.0905582
151	1.55235	0.0185641	1.53886	0.0443952	1.90548	0.090668
151.2	1.55293	0.0182795	1.53912	0.0444931	1.90608	0.090499
151.4	1.55326	0.0179075	1.53931	0.0443894	1.90615	0.0897071
151.6	1.55405	0.0177028	1.54035	0.0446586	1.90676	0.0900197
151.8	1.55431	0.0170543	1.54076	0.043954	1.90789	0.0900986
152	1.55449	0.0159159	1.54104	0.0432306	1.90778	0.0894801
152.2	1.55462	0.015365	1.54168	0.0427297	1.90815	0.0887358
152.4	1.55529	0.0148427	1.54227	0.0430224	1.90919	0.0887728
152.6	1.5564	0.0153972	1.54324	0.0436592	1.91016	0.0891027
152.8	1.55665	0.0150656	1.54421	0.0438945	1.91098	0.0890984
153	1.55738	0.0154503	1.54503	0.0439316	1.91205	0.0894321
153.2	1.55796	0.0156443	1.54566	0.0439412	1.91345	0.089045
153.4	1.55909	0.0159793	1.54699	0.0440795	1.91465	0.0896187
153.6	1.56033	0.016146	1.54787	0.0442796	1.91548	0.090312
153.8	1.5619	0.0169405	1.5487	0.044748	1.91645	0.0907514
154	1.56292	0.0173544	1.5499	0.0453073	1.91713	0.0909832
154.2	1.56414	0.0177145	1.55059	0.0456378	1.9177	0.0914069
154.4	1.56579	0.0185809	1.55159	0.0463162	1.91939	0.0924102
154.6	1.56652	0.0190919	1.55208	0.046389	1.91956	0.0925841
154.8	1.56769	0.0196308	1.55275	0.0465046	1.92041	0.0927904
155	1.56817	0.0193208	1.55318	0.0463929	1.92016	0.0928391
155.2	1.56856	0.0193536	1.55333	0.04643	1.9207	0.0929776
155.4	1.56884	0.0187031	1.55367	0.0462186	1.92067	0.0927836
155.6	1.56924	0.0182939	1.55428	0.0462885	1.92089	0.0926637
155.8	1.56929	0.0177929	1.55458	0.0458212	1.92163	0.0922293
156	1.56943	0.0175221	1.55478	0.0454676	1.92139	0.0917886
156.2	1.56963	0.0169659	1.55509	0.0453445	1.92213	0.0916073
156.4	1.5699	0.0166854	1.55489	0.0450041	1.92247	0.091196
156.6	1.57024	0.016711	1.55615	0.0454916	1.92247	0.0913936
156.8	1.56992	0.0159097	1.55639	0.0444453	1.92275	0.0907457
157	1.57042	0.0153315	1.5565	0.0436517	1.92346	0.0903727
157.2	1.57096	0.0150321	1.55717	0.0432672	1.92408	0.0897691
157.4	1.57188	0.0157752	1.55843	0.0434791	1.92481	0.0899487
157.6	1.57277	0.0152345	1.55891	0.0431326	1.92488	0.0899223
157.8	1.57345	0.0155296	1.55964	0.0437104	1.92555	0.0898354
158	1.57534	0.0164769	1.56094	0.0447	1.92653	0.0903018
158.2	1.57685	0.0170486	1.56144	0.0451296	1.92763	0.090562
158.4	1.57773	0.0167793	1.56206	0.04499	1.92852	0.0902264
158.6	1.57858	0.0165768	1.56248	0.0447253	1.92857	0.0901198
158.8	1.57966	0.0170154	1.56346	0.044999	1.93032	0.0908442
159	1.58054	0.0166613	1.5641	0.0452672	1.93115	0.0911476
159.2	1.5813	0.0167182	1.56515	0.0459495	1.93249	0.0918024
159.4	1.5815	0.0159686	1.56585	0.0454332	1.93291	0.0915699
159.6	1.58222	0.0167511	1.56672	0.0462133	1.93407	0.0916645
159.8	1.58319	0.01705	1.56739	0.0464695	1.93496	0.0922793
160	1.58439	0.017582	1.56802	0.0466176	1.93571	0.0926042
160.2	1.58431	0.0171302	1.56834	0.0462566	1.93612	0.0925696
160.4	1.58456	0.0171455	1.5693	0.0462301	1.93652	0.0924538
160.6	1.58468	0.0170248	1.57019	0.046121	1.93706	0.0927852
160.8	1.58444	0.0162784	1.57011	0.0447675	1.9373	0.0918265
161	1.58482	0.0161537	1.57085	0.0445276	1.93842	0.0912555
161.2	1.5859	0.0167161	1.57212	0.0444451	1.93925	0.0915757
161.4	1.58654	0.0175565	1.57268	0.0445248	1.93983	0.0916384
161.6	1.58736	0.0174108	1.573	0.0439356	1.93969	0.0918643
161.8	1.58856	0.0182979	1.57345	0.0444216	1.94062	0.0924379
162	1.59005	0.0192734	1.57519	0.0449724	1.94135	0.0933747
162.2	1.59002	0.0187005	1.57527	0.0445008	1.94166	0.0930662
162.4	1.5905	0.0182411	1.57571	0.0442916	1.9419	0.0929591
162.6	1.59121	0.018422	1.57619	0.044362	1.94254	0.0933604
162.8	1.59253	0.0191966	1.5778	0.0452194	1.94431	0.0941479
163	1.59319	0.0188447	1.57858	0.0457514	1.94529	0.0940669
163.2	1.59344	0.0192737	1.57958	0.0457218	1.94531	0.094099
163.4	1.59371	0.0187929	1.57978	0.0456261	1.94593	0.094445
163.6	1.59438	0.0187702	1.58051	0.046417	1.94663	0.0944243
163.8	1.5954	0.0187765	1.58161	0.046937	1.9471	0.0948533
164	1.59593	0.0186836	1.58284	0.0472538	1.94815	0.0946952
164.2	1.59645	0.0183239	1.58412	0.0478804	1.94877	0.0948586
164.4	1.5974	0.0178404	1.58507	0.0482569	1.94944	0.0946106
164.6	1.59798	0.0180143	1.58598	0.0482607	1.95006	0.0946371
164.8	1.59853	0.0173502	1.58622	0.0479946	1.95006	0.0940513
165	1.59957	0.0178671	1.58711	0.0482209	1.95086	0.0939366
165.2	1.6009	0.0185292	1.58803	0.0485269	1.95162	0.0945032
165.4	1.60149	0.0190907	1.5881	0.0486305	1.95152	0.0942758
165.6	1.60236	0.0190459	1.58867	0.0490028	1.95213	0.0948548
165.8	1.60311	0.0187577	1.5893	0.048901	1.95293	0.0952959
166	1.60367	0.0184521	1.59077	0.0487224	1.95344	0.095633
166.2	1.60371	0.0173864	1.59034	0.0477873	1.95376	0.0949708
166.4	1.6047	0.0175379	1.5911	0.0476678	1.95465	0.0954165
166.6	1.60514	0.0171597	1.59101	0.0473468	1.95528	0.0950187
166.8	1.60593	0.0172623	1.59222	0.0476129	1.95632	0.0953292
167	1.6063	0.0172384	1.59244	0.0478239	1.95752	0.095546
167.2	1.60676	0.0174609	1.59244	0.0475058	1.95758	0.0952238
167.4	1.60712	0.0166028	1.59211	0.0470332	1.95812	0.0950172
167.6	1.60813	0.0164779	1.59276	0.047223	1.9587	0.0945379
167.8	1.60897	0.0168874	1.59378	0.047936	1.95954	0.0948172
168	1.61023	0.0169036	1.59438	0.0481478	1.9607	0.0953697
168.2	1.61151	0.0171556	1.59516	0.0486968	1.96119	0.095835
168.4	1.61146	0.0169921	1.59507	0.0486411	1.9617	0.0955745
168.6	1.61199	0.0171225	1.59608	0.0491583	1.96199	0.0963879
168.8	1.61268	0.0167601	1.59601	0.0491677	1.96208	0.095813
169	1.61388	0.0173995	1.59697	0.0495539	1.9631	0.0962478
169.2	1.61468	0.0180059	1.59774	0.0500487	1.96414	0.0963347
169.4	1.61534	0.0182783	1.59851	0.0500113	1.96495	0.0965131
169.6	1.61608	0.0186956	1.59966	0.0503505	1.96606	0.0973423
169.8	1.61693	0.0189494	1.60074	0.0500243	1.96741	0.0978504
170	1.61731	0.0191142	1.60145	0.0497666	1.96768	0.0979001
170.2	1.61713	0.0183375	1.60139	0.0489373	1.96805	0.0971717
170.4	1.61742	0.0185325	1.60177	0.0485608	1.96861	0.0969757
170.6	1.61729	0.017956	1.60184	0.0483524	1.96861	0.0964539
170.8	1.6175	0.0178562	1.60252	0.0481066	1.96895	0.0964351
171	1.61784	0.0177984	1.6026	0.0477661	1.96923	0.0957813
171.2	1.61846	0.017775	1.60344	0.0474003	1.9692	0.0951921
171.4	1.61888	0.0175118	1.60418	0.04692	1.96944	0.0947561
171.6	1.61983	0.0171823	1.60519	0.0473583	1.97035	0.0949081
171.8	1.62036	0.0168096	1.6058	0.0471126	1.97038	0.0949822
172	1.62106	0.016309	1.60625	0.0469877	1.97111	0.0954289
172.2	1.62103	0.0161665	1.60696	0.0469104	1.97132	0.095975
172.4	1.62159	0.0157961	1.60768	0.0473832	1.97228	0.0962189
172.6	1.62215	0.0157824	1.60876	0.0479359	1.97266	0.0966081
172.8	1.6228	0.0161237	1.60933	0.0480389	1.97337	0.0963086
173	1.62446	0.0167093	1.61046	0.048939	1.97469	0.0971862
173.2	1.62509	0.0176586	1.6117	0.0495241	1.97621	0.0975559
173.4	1.62572	0.0179932	1.61261	0.0500097	1.97689	0.0981509
173.6	1.62654	0.0184187	1.61369	0.0505331	1.97735	0.0989026
173.8	1.62724	0.0181388	1.614	0.0506709	1.97829	0.0989572
174	1.62724	0.0179163	1.61417	0.0505988	1.97842	0.0985629
174.2	1.62768	0.0177165	1.6146	0.0506503	1.97931	0.0985936
174.4	1.62834	0.0177342	1.61523	0.0513108	1.98004	0.0990118
174.6	1.62875	0.0173952	1.61605	0.0517082	1.98066	0.0990479
174.8	1.62927	0.0177255	1.61693	0.0520234	1.98128	0.0992277
175	1.62986	0.0179433	1.61766	0.0518969	1.98189	0.0991071
175.2	1.6311	0.0183393	1.61905	0.0522478	1.98275	0.0991125
175.4	1.63163	0.0179775	1.61934	0.0520764	1.98324	0.0983147
175.6	1.6328	0.0178138	1.61981	0.0516358	1.9837	0.0982715
175.8	1.63331	0.0176248	1.62041	0.0509451	1.98396	0.0979987
176	1.63394	0.0178396	1.62079	0.0504873	1.98465	0.0983529
176.2	1.63459	0.0180983	1.62181	0.0500508	1.98477	0.098822
176.4	1.63585	0.0188329	1.62235	0.0503588	1.9855	0.0988352
176.6	1.63597	0.0191225	1.62246	0.0502535	1.98577	0.0984275
176.8	1.63697	0.0191505	1.62284	0.0497629	1.98598	0.0986491
177	1.63805	0.0192056	1.62324	0.0494288	1.98632	0.0983639
177.2	1.63856	0.0198226	1.62402	0.0494468	1.98721	0.098695
177.4	1.63885	0.0193976	1.62426	0.0492427	1.98733	0.0985936
177.6	1.63965	0.0191102	1.62452	0.0484011	1.9879	0.0980076
177.8	1.6402	0.0189729	1.62498	0.0486806	1.9889	0.0982736
178	1.64048	0.0187958	1.62554	0.0489591	1.98927	0.0985077
178.2	1.64144	0.0190883	1.62624	0.0494908	1.99036	0.0991821
178.4	1.64154	0.0183355	1.62668	0.0494895	1.99051	0.0993564
178.6	1.64194	0.0186637	1.62729	0.0499651	1.9913	0.0995733
178.8	1.64237	0.0190652	1.62793	0.0501684	1.99214	0.0999331
179	1.64279	0.018598	1.62816	0.0497907	1.99278	0.0997193
179.2	1.64358	0.018862	1.62912	0.0502821	1.99369	0.0998069
179.4	1.64407	0.0187351	1.62977	0.0505776	1.99467	0.0999318
179.6	1.64468	0.0189368	1.63061	0.0506002	1.99536	0.100509
179.8	1.64533	0.018829	1.63118	0.0509799	1.99613	0.100342
180	1.64634	0.0190197	1.63186	0.0512311	1.99613	0.100467
180.2	1.64724	0.0192663	1.63283	0.051554	1.99691	0.100579
180.4	1.64848	0.0198527	1.63329	0.0524754	1.99843	0.101003
180.6	1.64896	0.0196168	1.63352	0.0524911	1.99904	0.100408
180.8	1.64985	0.0195661	1.63415	0.0521214	1.99955	0.100099
181	1.65039	0.0194354	1.63469	0.0520977	2.0006	0.0992917
181.2	1.65119	0.0199295	1.63541	0.0525285	2.00182	0.0993664
181.4	1.65132	0.0196963	1.6358	0.0521741	2.00221	0.0988532
181.6	1.65225	0.0199938	1.63609	0.051895	2.00205	0.0984317
181.8	1.65283	0.0199937	1.63679	0.0519012	2.00199	0.0988196
182	1.65375	0.0200395	1.63697	0.0520714	2.00214	0.0989053
182.2	1.6545	0.0199657	1.63746	0.0520967	2.00247	0.0993274
182.4	1.65443	0.0193602	1.63766	0.0517256	2.00238	0.099609
182.6	1.65439	0.0192976	1.63822	0.0517234	2.00291	0.0997168
182.8	1.65523	0.0194166	1.6391	0.0517642	2.00375	0.100319
183	1.65591	0.0190821	1.63937	0.051202	2.00343	0.100166
183.2	1.65623	0.0189087	1.63994	0.0512312	2.00329	0.100283
183.4	1.65675	0.0188231	1.64064	0.0516002	2.00373	0.100485
183.6	1.65747	0.0189367	1.64163	0.0519037	2.004	0.1005
183.8	1.65924	0.0189413	1.64311	0.0525997	2.00469	0.100607
184	1.65969	0.0189663	1.64401	0.0527656	2.00506	0.101006
184.2	1.66048	0.0194439	1.64541	0.0532407	2.0064	0.101578
184.4	1.66152	0.020263	1.64646	0.0541929	2.00777	0.101972
184.6	1.66178	0.0201769	1.6471	0.0543995	2.00834	0.101487
184.8	1.66215	0.0198325	1.64762	0.0541378	2.00895	0.101115
185	1.66274	0.0195832	1.64822	0.0540929	2.00974	0.100576
185.2	1.66377	0.020317	1.64927	0.0547661	2.01048	0.101177
185.4	1.66393	0.0207097	1.64989	0.0551706	2.01124	0.10148
185.6	1.66431	0.0205612	1.64995	0.0549157	2.01128	0.101259
185.8	1.66538	0.0205387	1.65019	0.0546905	2.01258	0.101605
186	1.66544	0.020327	1.64978	0.0547994	2.01308	0.101384
186.2	1.66528	0.0197849	1.64988	0.0542136	2.01377	0.101554
186.4	1.66534	0.0197005	1.6499	0.0537319	2.01475	0.101283
186.6	1.66582	0.0191525	1.6501	0.0532178	2.01474	0.100715
186.8	1.66707	0.0194563	1.65045	0.0529847	2.01508	0.10072
187	1.66772	0.0195192	1.65079	0.0523858	2.0151	0.10055
187.2	1.66827	0.0197254	1.65123	0.0526417	2.01573	0.100783
187.4	1.6691	0.0203409	1.65196	0.0526062	2.01628	0.101174
187.6	1.66998	0.0204132	1.65284	0.0526679	2.01714	0.101287
187.8	1.67128	0.0209612	1.65409	0.0528353	2.01824	0.102154
188	1.67141	0.0209031	1.65458	0.0525702	2.01853	0.102224
188.2	1.67239	0.0213677	1.65576	0.0530653	2.01927	0.102562
188.4	1.67321	0.02164	1.65594	0.0531158	2.01976	0.102193
188.6	1.67335	0.020836	1.65658	0.0527305	2.02009	0.102175
188.8	1.674	0.0205765	1.65745	0.0526343	2.02078	0.10237
189	1.67472	0.0206461	1.65885	0.0528065	2.02169	0.102538
189.2	1.67518	0.020852	1.65965	0.0537107	2.02286	0.103296
189.4	1.67495	0.0204503	1.6598	0.0539859	2.02356	0.103203
189.6	1.67531	0.0198968	1.66025	0.0538619	2.02417	0.102854
189.8	1.67613	0.0199571	1.66091	0.0542461	2.02543	0.102827
190	1.67589	0.019098	1.66107	0.054155	2.02562	0.102058
190.2	1.67615	0.0184673	1.66193	0.0540741	2.02616	0.102044
190.4	1.67699	0.0181079	1.66283	0.0543044	2.02647	0.101808
190.6	1.67744	0.0178288	1.66373	0.0544031	2.02627	0.10179
190.8	1.6782	0.0187572	1.66485	0.0548404	2.0271	0.102412
191	1.67865	0.0192098	1.66546	0.0552528	2.0277	0.102695
191.2	1.6787	0.0188497	1.66528	0.0550034	2.0275	0.102464
191.4	1.67964	0.0194036	1.66618	0.0549978	2.02759	0.102774
191.6	1.68016	0.0193961	1.66606	0.0550719	2.02841	0.102552
191.8	1.68083	0.019673	1.66639	0.0545636	2.02855	0.102345
192	1.68165	0.0196701	1.66672	0.0547293	2.02839	0.102656
192.2	1.68236	0.0202258	1.66727	0.0547859	2.02878	0.103213
192.4	1.68334	0.020259	1.66722	0.0542201	2.02911	0.103166
192.6	1.68378	0.0201616	1.66803	0.0540102	2.02961	0.103797
192.8	1.68413	0.0204534	1.66828	0.0542523	2.03042	0.10413
193	1.68466	0.0206106	1.66852	0.0544621	2.03094	0.104245
193.2	1.68533	0.0203152	1.66858	0.0548818	2.03184	0.104566
193.4	1.68567	0.0200166	1.66907	0.0546535	2.03223	0.104543
193.6	1.68616	0.0196194	1.67009	0.0549304	2.03264	0.104826
193.8	1.68658	0.019	1.67071	0.0547916	2.03312	0.104783
194	1.68712	0.0184918	1.67145	0.0542373	2.03341	0.105121
194.2	1.68718	0.0181664	1.6721	0.0537313	2.03355	0.105595
194.4	1.68841	0.0190254	1.67383	0.0542627	2.03465	0.106513
194.6	1.68901	0.019243	1.67476	0.0543865	2.0354	0.107251
194.8	1.68978	0.0197804	1.67593	0.054609	2.03613	0.107707
195	1.68994	0.0195532	1.67653	0.0546379	2.03664	0.107248
195.2	1.69114	0.0196628	1.67755	0.055059	2.03715	0.107468
195.4	1.69256	0.0205085	1.67871	0.0552909	2.03823	0.107462
195.6	1.69318	0.0203126	1.67877	0.0551814	2.03906	0.106964
195.8	1.69397	0.0202142	1.67917	0.0551575	2.0394	0.107043
196	1.69525	0.0205099	1.67988	0.055575	2.03989	0.107751
196.2	1.69596	0.0205598	1.67988	0.0552308	2.04052	0.10728
196.4	1.69639	0.0201423	1.6794	0.0546884	2.04091	0.106189
196.6	1.69625	0.0201806	1.67938	0.0545773	2.04118	0.105333
196.8	1.69589	0.0198153	1.6791	0.0545655	2.04158	0.104769
197	1.69625	0.0202024	1.67958	0.0550272	2.04244	0.104649
197.2	1.69688	0.020108	1.68021	0.0555492	2.04319	0.104874
197.4	1.69666	0.0201178	1.68043	0.0553892	2.04345	0.104635
197.6	1.69692	0.0199901	1.68111	0.0555891	2.04363	0.104985
197.8	1.69746	0.0202845	1.68181	0.0556487	2.0448	0.105274
198	1.6977	0.0202026	1.68215	0.0553867	2.04532	0.105893
198.2	1.69803	0.0205597	1.68253	0.0551973	2.04575	0.105886
198.4	1.69897	0.0210234	1.68358	0.0560709	2.04658	0.106273
198.6	1.69937	0.02087	1.68445	0.0562756	2.04698	0.1063
198.8	1.70005	0.0213768	1.6852	0.0566281	2.04759	0.106539
199	1.70096	0.021142	1.68567	0.0568944	2.04774	0.106193
199.2	1.70231	0.0211231	1.68639	0.0575009	2.04777	0.106656
199.4	1.70296	0.0206489	1.68713	0.0574076	2.04844	0.106654
199.6	1.70359	0.0198925	1.68757	0.0574981	2.04844	0.106692
199.8	1.70374	0.0193387	1.68729	0.0570924	2.04792	0.106373
199.99	1.70503	0.0196766	1.68809	0.0576789	2.04857	0.106821
200.19	1.70537	0.0195926	1.68849	0.057835	2.04883	0.106836
200.39	1.70585	0.0192772	1.68856	0.0574036	2.04847	0.106019
200.59	1.70661	0.019191	1.68951	0.0577534	2.0489	0.106621
200.79	1.70707	0.0192498	1.69026	0.057852	2.04944	0.107383
200.99	1.70807	0.0198873	1.69111	0.0585337	2.05034	0.108084
201.19	1.70886	0.0198663	1.69224	0.0587481	2.05144	0.108836
201.39	1.70876	0.0200493	1.69272	0.058323	2.05185	0.108943
201.59	1.70933	0.0205585	1.69417	0.0588848	2.05289	0.109614
201.79	1.70957	0.0208202	1.69486	0.0591478	2.05396	0.109507
201.99	1.70964	0.0202823	1.69505	0.0584759	2.05385	0.109
202.19	1.71024	0.0209846	1.69576	0.0585875	2.05434	0.108603
202.39	1.71063	0.0210818	1.69619	0.0589812	2.05497	0.108381
202.59	1.71049	0.0212248	1.69647	0.0589939	2.0556	0.108167
202.79	1.7108	0.0212399	1.69643	0.0590368	2.05595	0.108111
202.99	1.71111	0.0209761	1.69689	0.0587295	2.0563	0.107488
203.19	1.71083	0.0206292	1.69742	0.0585652	2.05668	0.107413
203.39	1.71096	0.0203918	1.69783	0.0585066	2.05721	0.106846
203.59	1.71138	0.0206325	1.69803	0.0584078	2.05734	0.106782
203.79	1.71181	0.0207111	1.69819	0.0583897	2.05776	0.107003
203.99	1.71346	0.0209549	1.69911	0.0593492	2.05855	0.10774
204.19	1.7137	0.0202598	1.69908	0.0587237	2.05832	0.107557
204.39	1.71501	0.0197975	1.6992	0.0583573	2.05864	0.107672
204.59	1.71592	0.0198434	1.69993	0.0587804	2.0595	0.108415
204.79	1.7168	0.0201064	1.70043	0.0589243	2.06006	0.108827
204.99	1.71793	0.020335	1.70159	0.0591433	2.0609	0.109418
205.19	1.71835	0.0203944	1.70192	0.0589868	2.06143	0.10957
205.39	1.71877	0.0208956	1.70254	0.059499	2.06189	0.109483
205.59	1.71961	0.0218713	1.70354	0.0597343	2.06271	0.109562
205.79	1.72029	0.0219883	1.70406	0.0594292	2.06269	0.109574
205.99	1.72116	0.021921	1.70466	0.0591906	2.06325	0.109443
206.19	1.72143	0.0217071	1.70487	0.0593875	2.06332	0.109492
206.39	1.72174	0.0213234	1.70504	0.0595445	2.06419	0.109429
206.59	1.7223	0.0212965	1.706	0.0594196	2.06511	0.109631
206.79	1.72292	0.0216559	1.70679	0.0594808	2.06615	0.109808
206.99	1.7233	0.0219144	1.707	0.0589821	2.06707	0.109532
207.19	1.72332	0.0215894	1.70746	0.0589983	2.06768	0.109661
207.39	1.72434	0.0213698	1.70777	0.059276	2.06841	0.109456
207.59	1.72513	0.0210753	1.70869	0.0589832	2.06911	0.109609
207.79	1.72511	0.0202368	1.70852	0.0585501	2.0694	0.109229
207.99	1.72585	0.0198417	1.70913	0.0588391	2.07008	0.109331
208.19	1.72624	0.0193563	1.70947	0.0586781	2.07087	0.108974
208.39	1.72712	0.0195471	1.71084	0.0590617	2.07184	0.109574
208.59	1.72766	0.0197339	1.71173	0.0593418	2.07273	0.109557
208.79	1.72882	0.0202993	1.71271	0.0596123	2.07365	0.110217
208.99	1.72943	0.0203096	1.71382	0.0596163	2.07438	0.110315
209.19	1.72983	0.0200095	1.71408	0.0597068	2.07487	0.110016
209.39	1.73089	0.020328	1.71516	0.0598802	2.07622	0.110382
209.59	1.73177	0.0209481	1.71531	0.0595485	2.07626	0.110526
209.79	1.73278	0.020652	1.71592	0.060131	2.07676	0.110914
209.99	1.7333	0.0200034	1.71623	0.0597521	2.07705	0.110574
210.19	1.73405	0.0198053	1.71683	0.0600251	2.07695	0.11068
210.39	1.73504	0.0204955	1.71759	0.0602618	2.07815	0.111116
210.59	1.73562	0.0211343	1.7185	0.0601027	2.07877	0.111181
210.79	1.73539	0.0208922	1.71818	0.0597787	2.07858	0.110774
210.99	1.73572	0.0212127	1.71825	0.0595381	2.07802	0.110345
211.19	1.73583	0.0210944	1.71881	0.0600496	2.07808	0.110503
211.39	1.73584	0.0202937	1.71862	0.0596939	2.07699	0.109452
211.59	1.73584	0.0201195	1.71918	0.0590257	2.07666	0.109116
211.79	1.73598	0.0204983	1.71924	0.0588839	2.07686	0.108987
211.99	1.73631	0.0206847	1.72009	0.0595456	2.0774	0.109376
212.19	1.73684	0.0205657	1.72039	0.0597657	2.0775	0.108856
212.39	1.7374	0.0206623	1.72105	0.0595896	2.07763	0.109803
212.59	1.73777	0.0205492	1.72092	0.0595285	2.07784	0.109626
212.79	1.73837	0.0203423	1.7211	0.0594157	2.07827	0.109561
212.99	1.73879	0.0202425	1.72219	0.0594873	2.07894	0.109694
213.19	1.73925	0.0196549	1.72222	0.0592834	2.07978	0.109788
213.39	1.7397	0.0196015	1.72249	0.0591578	2.08059	0.110582
213.59	1.74007	0.0198129	1.72294	0.0596345	2.08123	0.110788
213.79	1.74045	0.019894	1.72373	0.0598953	2.0828	0.111111
213.99	1.74078	0.0202045	1.7245	0.0595456	2.08344	0.111401
214.19	1.74132	0.0209042	1.72534	0.0597671	2.08438	0.111592
214.39	1.74146	0.0210023	1.72545	0.059578	2.08471	0.111945
214.59	1.74145	0.0205962	1.72549	0.0594625	2.08472	0.111718
214.79	1.74153	0.0202085	1.72549	0.0591145	2.08449	0.111362
214.99	1.74204	0.0205433	1.72591	0.0597478	2.08533	0.111574
215.19	1.74216	0.0204228	1.7263	0.059978	2.08588	0.111556
215.39	1.74239	0.0199873	1.72662	0.0598961	2.08561	0.11147
215.59	1.74314	0.0203959	1.72735	0.0596831	2.08658	0.111786
215.79	1.74374	0.0210826	1.72759	0.0598965	2.08709	0.112084
215.99	1.74472	0.0209214	1.72786	0.0606366	2.08735	0.112556
216.19	1.74584	0.0212882	1.72842	0.0608361	2.08772	0.112787
216.39	1.74693	0.0211493	1.72862	0.0605511	2.08781	0.113192
216.59	1.74796	0.0208461	1.72936	0.0607717	2.08851	0.11319
216.79	1.74907	0.0207726	1.73021	0.0612391	2.08944	0.113292
216.99	1.74972	0.0212488	1.73112	0.0611204	2.08989	0.113398
217.19	1.74973	0.0207118	1.73153	0.0610978	2.09007	0.113508
217.39	1.74987	0.0207637	1.73253	0.0610856	2.09041	0.113681
217.59	1.75026	0.0209204	1.73334	0.0612111	2.0909	0.11325
217.79	1.75047	0.0209612	1.73387	0.0607746	2.09158	0.11268
217.99	1.75117	0.0212936	1.73499	0.0609548	2.09191	0.112587
218.19	1.75152	0.0210146	1.73589	0.0611203	2.09185	0.112307
218.39	1.7519	0.0207492	1.73655	0.0611856	2.09183	0.111976
218.59	1.75176	0.0204699	1.73685	0.0609399	2.09268	0.111498
218.79	1.75213	0.0205326	1.73784	0.0614129	2.09383	0.111716
218.99	1.75225	0.0203857	1.73842	0.0613192	2.09404	0.111518
219.19	1.75285	0.0202063	1.73939	0.0615835	2.09414	0.111589
219.39	1.75334	0.01971	1.74013	0.0617195	2.09421	0.112
219.59	1.75399	0.0200392	1.7405	0.0617155	2.09497	0.112133
219.79	1.75477	0.0199851	1.74088	0.061777	2.09497	0.112544
219.99	1.75548	0.0196797	1.74118	0.0619598	2.09559	0.112657
220.19	1.7562	0.0201924	1.74175	0.0623747	2.09639	0.113001
220.39	1.75723	0.0199194	1.74188	0.0629464	2.09675	0.113439
220.59	1.7582	0.0197062	1.74224	0.0633947	2.09754	0.113632
220.79	1.75809	0.0195259	1.74124	0.0634919	2.09772	0.11332
220.99	1.75843	0.0198928	1.74104	0.0634482	2.09786	0.113523
221.19	1.75855	0.0198509	1.74168	0.0637806	2.0985	0.114221
221.39	1.75884	0.0201631	1.74186	0.0638361	2.09953	0.114155
221.59	1.75931	0.0203781	1.74193	0.0639564	2.1002	0.114148
221.79	1.75958	0.0208299	1.74222	0.0641634	2.10139	0.114287
221.99	1.76048	0.021354	1.74329	0.0645233	2.10227	0.114821
222.19	1.76124	0.0222007	1.74444	0.0652145	2.10309	0.115477
222.39	1.76185	0.0230721	1.74551	0.0652543	2.10421	0.115633
222.59	1.76209	0.0234811	1.74631	0.0652484	2.10484	0.115891
222.79	1.76314	0.0239563	1.74765	0.0656669	2.10565	0.116588
222.99	1.76348	0.0236883	1.74815	0.0650307	2.10498	0.116015
223.19	1.76443	0.0235446	1.7492	0.0654843	2.10558	0.116693
223.39	1.76447	0.0232041	1.7495	0.0648021	2.10533	0.116718
223.59	1.7644	0.0230289	1.74949	0.0642062	2.10508	0.116635
223.79	1.76447	0.0221916	1.74979	0.0633417	2.1047	0.116085
223.99	1.7645	0.0212869	1.74953	0.0627137	2.10494	0.11587
224.19	1.76567	0.0215143	1.7503	0.0630303	2.10506	0.115829
224.39	1.76631	0.0208842	1.75014	0.0628871	2.10485	0.115628
224.59	1.76691	0.0199168	1.75016	0.0627247	2.10519	0.115195
224.79	1.76761	0.0198156	1.7502	0.0628255	2.10571	0.11559
224.99	1.76829	0.0199611	1.75115	0.0631402	2.10622	0.11551
225.19	1.76876	0.0197597	1.75164	0.063417	2.10702	0.115358
225.39	1.76935	0.019849	1.752	0.0641218	2.10808	0.115158
225.59	1.76987	0.0197639	1.75243	0.0643826	2.10853	0.114774
225.79	1.77083	0.0200229	1.75327	0.0647733	2.10967	0.114794
225.99	1.77208	0.0203959	1.755	0.0656034	2.11059	0.115296
226.19	1.77318	0.0215319	1.75628	0.0663045	2.11201	0.115873
226.39	1.77378	0.0217185	1.75705	0.0664684	2.11322	0.115859
226.59	1.77464	0.0218198	1.75814	0.0668965	2.11439	0.1165
226.79	1.77526	0.0218641	1.75869	0.0670363	2.11517	0.116493
226.99	1.77543	0.0218556	1.75876	0.0667509	2.11532	0.116401
227.19	1.77581	0.0216095	1.75922	0.0665412	2.11554	0.116669
227.39	1.77581	0.0217308	1.75927	0.0660092	2.1153	0.116619
227.59	1.77586	0.0212398	1.75928	0.0652902	2.11501	0.116596
227.79	1.776	0.0209331	1.75941	0.064659	2.11546	0.116309
227.99	1.77632	0.0204307	1.75937	0.0636784	2.11542	0.116263
228.19	1.77681	0.0211454	1.75999	0.0636113	2.11536	0.116339
228.39	1.77732	0.0213308	1.76018	0.063515	2.11543	0.116424
228.59	1.77727	0.0212714	1.76036	0.0637525	2.11547	0.11631
228.79	1.77756	0.0217538	1.76059	0.0635376	2.11586	0.116361
228.99	1.77766	0.0220128	1.76089	0.0636164	2.11601	0.115667
229.19	1.77839	0.0219347	1.76092	0.0641222	2.11653	0.115309
229.39	1.77829	0.0215334	1.76109	0.0642059	2.11705	0.114951
229.59	1.77878	0.0217464	1.76132	0.0641042	2.11708	0.114644
229.79	1.77932	0.022139	1.76217	0.0646737	2.11797	0.115464
229.99	1.77981	0.0222537	1.76307	0.065354	2.1191	0.115841
230.19	1.78065	0.0224259	1.76317	0.0656639	2.1202	0.11636
230.39	1.78151	0.0222952	1.76407	0.0662889	2.12111	0.117137
230.59	1.78198	0.0222879	1.76498	0.0667003	2.12172	0.117659
230.79	1.78266	0.021978	1.76523	0.0668245	2.12214	0.117327
230.99	1.78377	0.0216581	1.76561	0.0668712	2.12231	0.117507
231.19	1.78454	0.0216824	1.76649	0.0670675	2.1226	0.117753
231.39	1.78543	0.0221925	1.76709	0.0673528	2.12324	0.117886
231.59	1.78545	0.0211594	1.7674	0.066794	2.12364	0.117765
231.79	1.78584	0.0212578	1.76849	0.0665647	2.12466	0.117583
231.99	1.78626	0.0213941	1.76893	0.0659782	2.12457	0.1177
232.19	1.78663	0.0221092	1.77002	0.0662147	2.1252	0.118376
232.39	1.78718	0.0221567	1.77049	0.0660071	2.12507	0.117982
232.59	1.78739	0.0223361	1.771	0.0661175	2.12525	0.118146
232.79	1.78806	0.0227299	1.77187	0.0659254	2.12605	0.118225
232.99	1.78903	0.0233249	1.77276	0.0660712	2.12628	0.118473
233.19	1.78916	0.0228191	1.77318	0.066	2.1266	0.118255
233.39	1.78883	0.0224435	1.77312	0.0650338	2.12647	0.118425
233.59	1.78913	0.0226026	1.7737	0.0650571	2.1268	0.118667
233.79	1.78977	0.0229073	1.77412	0.0655147	2.1273	0.118773
233.99	1.79014	0.0232464	1.77426	0.0660873	2.12732	0.118712
234.19	1.79048	0.0234338	1.77468	0.066596	2.12804	0.119373
234.39	1.7912	0.0232871	1.7756	0.0668679	2.12846	0.11963
234.59	1.79155	0.0229884	1.77575	0.0667602	2.12891	0.119485
234.79	1.79191	0.0221795	1.77572	0.0668841	2.12957	0.119053
234.99	1.79259	0.0218307	1.77592	0.0669094	2.12962	0.118763
235.19	1.79271	0.0217377	1.7761	0.0665873	2.13025	0.118653
235.39	1.79353	0.0211914	1.77599	0.0667585	2.13062	0.118242
235.59	1.79322	0.0203767	1.77585	0.0662105	2.13081	0.11798
235.79	1.79418	0.0209104	1.77649	0.0662406	2.13123	0.117882
235.99	1.79491	0.02114	1.77681	0.066162	2.13143	0.118197
236.19	1.79528	0.0210121	1.7777	0.0663548	2.13185	0.118493
236.39	1.79597	0.0209953	1.77789	0.0663974	2.13221	0.117926
236.59	1.79617	0.0207872	1.7787	0.0663156	2.13311	0.117978
236.79	1.79654	0.0208492	1.77925	0.066675	2.13397	0.118105
236.99	1.79659	0.0206956	1.7797	0.0661305	2.13432	0.118101
237.19	1.79686	0.0201924	1.78006	0.0662043	2.13517	0.117968
237.39	1.79676	0.0198045	1.78019	0.0659484	2.13533	0.117664
237.59	1.79691	0.0200328	1.7806	0.0660003	2.13546	0.117147
237.79	1.79748	0.0208321	1.78125	0.0664652	2.13637	0.117293
237.99	1.79765	0.0211364	1.78215	0.0669793	2.13705	0.117855
238.19	1.79786	0.0209867	1.78276	0.0670175	2.13795	0.117908
238.39	1.79852	0.0210905	1.78342	0.0668702	2.13841	0.118105
238.59	1.79892	0.020989	1.78394	0.0670356	2.13906	0.118174
238.79	1.79911	0.0207559	1.78446	0.0674614	2.13981	0.118362
238.99	1.79963	0.0206649	1.78495	0.0674788	2.13968	0.118762
239.19	1.80048	0.0209099	1.78555	0.0674759	2.13999	0.118918
239.39	1.8016	0.0210173	1.78556	0.0679421	2.14019	0.119222
239.59	1.80164	0.0211847	1.78571	0.0677759	2.14042	0.119474
239.79	1.80256	0.0214264	1.78619	0.0676566	2.14025	0.119653
239.99	1.80368	0.0219856	1.78716	0.0681564	2.14081	0.119898
240.19	1.80413	0.022139	1.78757	0.0684643	2.1409	0.120117
240.39	1.80466	0.0222518	1.78803	0.0684063	2.1417	0.119801
240.59	1.80471	0.0218711	1.78835	0.0687731	2.14207	0.119935
240.79	1.80502	0.0220735	1.78812	0.0689363	2.14209	0.119451
240.99	1.80527	0.0219128	1.78854	0.0687118	2.14201	0.119018
241.19	1.80629	0.0219206	1.78903	0.0691448	2.14225	0.118666
241.39	1.80581	0.0214713	1.78915	0.0687051	2.14186	0.11791
241.59	1.80587	0.0215624	1.78895	0.0678084	2.14186	0.117331
241.79	1.8066	0.0214463	1.78955	0.0679121	2.14273	0.117616
241.99	1.80749	0.0212619	1.79012	0.0679267	2.14295	0.11754
242.19	1.80749	0.0209243	1.79036	0.0674816	2.14304	0.117254
242.39	1.80826	0.0214096	1.79128	0.0678031	2.14415	0.117845
242.59	1.80965	0.0218455	1.79179	0.0687072	2.14529	0.119047
242.79	1.80975	0.021825	1.79226	0.0685889	2.14593	0.119431
242.99	1.81066	0.0219632	1.79315	0.068683	2.14639	0.119789
243.19	1.81175	0.0221455	1.79362	0.0687144	2.14752	0.120132
243.39	1.81196	0.0219719	1.79381	0.0688508	2.14788	0.120547
243.59	1.81262	0.0221386	1.79474	0.0685881	2.14843	0.121069
243.79	1.81374	0.0223979	1.79569	0.0686764	2.14904	0.121346
243.99	1.81471	0.0229608	1.79671	0.069404	2.14969	0.121856
244.19	1.81501	0.0228697	1.79742	0.0697494	2.14981	0.121835
244.39	1.81557	0.0226074	1.79805	0.0695788	2.15074	0.121802
244.59	1.81581	0.0223872	1.79847	0.0700074	2.15105	0.121681
244.79	1.81676	0.0221386	1.79888	0.0696948	2.15139	0.121224
244.99	1.81698	0.0219986	1.79978	0.0701136	2.15136	0.121184
245.19	1.81717	0.021487	1.80003	0.0700253	2.15164	0.121096
245.39	1.81691	0.0208304	1.8004	0.0697756	2.15147	0.120604
245.59	1.81742	0.0211088	1.80082	0.0692896	2.15184	0.120803
245.79	1.8179	0.0208104	1.80137	0.069176	2.15195	0.120806
245.99	1.81838	0.0208947	1.80236	0.0692778	2.15264	0.120941
246.19	1.81862	0.0209339	1.8024	0.0693087	2.1533	0.120907
246.39	1.81954	0.0223118	1.80347	0.0703881	2.15485	0.121587
246.59	1.8201	0.0224396	1.80345	0.0704369	2.15559	0.122166
246.79	1.81985	0.0224824	1.80416	0.0702864	2.15612	0.121703
246.99	1.82055	0.0228248	1.80481	0.0704698	2.1568	0.121774
247.19	1.82	0.0226074	1.80442	0.0695794	2.1566	0.121764
247.39	1.82057	0.0232063	1.80487	0.0692073	2.15652	0.121889
247.59	1.82101	0.0236713	1.80507	0.0689924	2.15657	0.122045
247.79	1.82087	0.0236071	1.80501	0.0688067	2.1565	0.121768
247.99	1.82087	0.0232558	1.80521	0.0689015	2.15628	0.121896
248.19	1.82194	0.0232968	1.80601	0.0692664	2.15684	0.121961
248.39	1.82269	0.0230488	1.80564	0.0690668	2.15749	0.122124
248.59	1.82324	0.0229935	1.80598	0.0694773	2.15803	0.122353
248.79	1.82376	0.0224489	1.80627	0.0694741	2.15852	0.122942
248.99	1.82342	0.0222486	1.80618	0.0695809	2.15866	0.122854
249.19	1.82365	0.0217309	1.80624	0.0697035	2.1589	0.123052
249.39	1.82403	0.0217549	1.80699	0.0697776	2.15902	0.123187
249.59	1.82485	0.0228988	1.80758	0.0702072	2.16025	0.124015
249.79	1.82493	0.0224241	1.80793	0.0700515	2.16088	0.123696
249.99	1.82573	0.0226112	1.80896	0.0703967	2.16196	0.124117
250.19	1.82619	0.0224662	1.80937	0.0702985	2.16281	0.124013
250.39	1.82626	0.022604	1.81008	0.0705951	2.16354	0.123885
250.59	1.82657	0.0228252	1.81022	0.0699845	2.16407	0.124074
250.79	1.82687	0.0227715	1.81092	0.070381	2.16419	0.123805
250.99	1.82737	0.0227874	1.81072	0.0696958	2.16391	0.123294
251.19	1.82769	0.0227285	1.81129	0.0695495	2.16355	0.123577
251.39	1.82831	0.0232805	1.81175	0.0693426	2.16393	0.123165
251.59	1.82881	0.0235081	1.81232	0.0697611	2.16406	0.12329
251.79	1.82944	0.0232845	1.81293	0.0698848	2.16443	0.123035
251.99	1.83077	0.0233194	1.81364	0.0703299	2.16494	0.123076
252.19	1.83193	0.0234012	1.81425	0.0704741	2.1652	0.123056
252.39	1.83237	0.0232091	1.81405	0.0705776	2.1651	0.122339
252.59	1.83292	0.0230239	1.8148	0.0706323	2.16567	0.122224
252.79	1.83348	0.0232019	1.81542	0.0710674	2.16637	0.122032
252.99	1.8338	0.0232833	1.81564	0.0711712	2.16645	0.121772
253.19	1.83484	0.0233234	1.8169	0.0719818	2.16714	0.122239
253.39	1.83513	0.0236465	1.81806	0.072247	2.16797	0.122559
253.59	1.83557	0.0241995	1.81869	0.0727433	2.16891	0.122832
253.79	1.83526	0.0229998	1.81872	0.0725717	2.16906	0.122638
253.99	1.8355	0.0230702	1.81887	0.0727776	2.16927	0.122981
254.19	1.8356	0.022942	1.81932	0.0730041	2.16966	0.123045
254.39	1.83528	0.0228685	1.81894	0.0730794	2.1703	0.122973
254.59	1.8351	0.0226333	1.81896	0.0723784	2.17026	0.12278
254.79	1.83525	0.0222688	1.81891	0.0724746	2.17009	0.122779
254.99	1.83559	0.021859	1.81871	0.0720586	2.17083	0.122812
255.19	1.83532	0.0220286	1.81955	0.0724334	2.17122	0.12318
255.39	1.83527	0.0221444	1.81923	0.0720269	2.17128	0.122927
255.59	1.83571	0.0220794	1.81925	0.0721224	2.17116	0.123751
255.79	1.83562	0.0214473	1.8192	0.0715503	2.17116	0.123559
255.99	1.83638	0.0216275	1.81937	0.0712347	2.17114	0.123779
256.19	1.83658	0.0207998	1.8192	0.0705771	2.17098	0.123597
256.39	1.83724	0.0208614	1.81954	0.070681	2.17159	0.123361
256.59	1.83771	0.0202962	1.81998	0.0701829	2.17168	0.123254
256.79	1.83853	0.0204785	1.8206	0.0702973	2.17216	0.123715
256.99	1.8389	0.0204156	1.82139	0.0701221	2.17244	0.12451
257.19	1.83984	0.0203563	1.82279	0.0708037	2.17327	0.12488
257.39	1.83958	0.0204244	1.82325	0.0705672	2.17314	0.124491
257.59	1.8402	0.020795	1.8239	0.0712299	2.17367	0.124833
257.79	1.84068	0.0205532	1.82367	0.0714394	2.17401	0.124678
257.99	1.84179	0.0219244	1.82456	0.0721142	2.17482	0.125142
258.19	1.84221	0.0220387	1.82558	0.0722412	2.17522	0.124947
258.39	1.84242	0.0216609	1.82545	0.0715216	2.17545	0.124399
258.59	1.84263	0.0218031	1.82594	0.0712771	2.17519	0.124051
258.79	1.84339	0.0225041	1.8272	0.07196	2.17617	0.124487
258.99	1.84414	0.0225907	1.82806	0.072574	2.17702	0.12478
259.19	1.84492	0.0235484	1.82953	0.0734257	2.17783	0.12512
259.39	1.84571	0.0233649	1.82965	0.0733763	2.17814	0.125196
259.59	1.8462	0.0235905	1.83013	0.0735319	2.17866	0.125477
259.79	1.84656	0.0236306	1.83055	0.0733012	2.17916	0.125301
259.99	1.8477	0.0240808	1.83113	0.0735227	2.17935	0.125551
260.19	1.84804	0.0232928	1.83121	0.0731402	2.17936	0.125485
260.39	1.84858	0.023349	1.83212	0.0734702	2.18021	0.12589
260.59	1.84946	0.0231598	1.83291	0.0735207	2.18005	0.126388
260.79	1.85034	0.0234179	1.83346	0.0739153	2.18083	0.127292
260.99	1.85101	0.0236308	1.83404	0.0742064	2.18169	0.127521
261.19	1.85182	0.0238048	1.83461	0.0747385	2.18204	0.127131
261.39	1.85248	0.0243555	1.83503	0.0747953	2.18288	0.126871
261.59	1.85297	0.0241848	1.83493	0.0748541	2.18335	0.126987
261.79	1.85339	0.0244393	1.83514	0.0750103	2.18389	0.127119
261.99	1.85394	0.0249248	1.8358	0.0755682	2.18457	0.127507
262.19	1.85324	0.0243081	1.8359	0.0750568	2.18433	0.127151
262.39	1.85311	0.0239518	1.83567	0.0748857	2.18512	0.127069
262.59	1.85255	0.0240008	1.83595	0.0749505	2.18552	0.127531
262.79	1.8528	0.0239639	1.83674	0.0752097	2.18644	0.127796
262.99	1.85336	0.024263	1.83758	0.0756257	2.18719	0.128465
263.19	1.85359	0.0240553	1.83819	0.0755905	2.18795	0.128111
263.39	1.8541	0.0239485	1.83853	0.0751213	2.18819	0.128423
263.59	1.85392	0.02415	1.8391	0.0750423	2.18792	0.128199
263.79	1.85366	0.0237858	1.839	0.0743885	2.18715	0.128062
263.99	1.85399	0.0237356	1.84012	0.0742957	2.18684	0.128031
264.19	1.85446	0.023495	1.84079	0.073859	2.18673	0.127939
264.39	1.85508	0.023442	1.84169	0.0739686	2.18694	0.12814
264.59	1.85541	0.0239226	1.84248	0.0739118	2.18673	0.128366
264.79	1.85581	0.0239453	1.84256	0.0732032	2.18692	0.128254
264.99	1.85619	0.0240848	1.84245	0.0729093	2.18738	0.127642
265.19	1.85725	0.0244099	1.84282	0.0729911	2.18803	0.127322
265.39	1.85753	0.024525	1.84338	0.0727417	2.18876	0.127502
265.59	1.85762	0.023686	1.8431	0.0725893	2.18859	0.127431
265.79	1.85866	0.0246115	1.84397	0.0734132	2.18929	0.127752
265.99	1.85886	0.0243051	1.84373	0.0734007	2.18973	0.127439
266.19	1.85899	0.0242884	1.84415	0.0736131	2.19028	0.127735
266.39	1.85924	0.0239103	1.84406	0.073875	2.19095	0.127837
266.59	1.85947	0.0234112	1.8441	0.0738357	2.19113	0.12806
266.79	1.86	0.0233251	1.84463	0.07428	2.19174	0.128129
266.99	1.86097	0.0234148	1.84505	0.0746726	2.1923	0.12835
267.19	1.86178	0.0226977	1.84498	0.0742561	2.19288	0.128267
267.39	1.86287	0.0227919	1.84551	0.074267	2.19322	0.128367
267.59	1.86263	0.0223319	1.8455	0.0742463	2.1929	0.127587
267.79	1.86299	0.0221214	1.84587	0.0741794	2.19313	0.127453
267.99	1.86368	0.0229254	1.84739	0.0742729	2.1941	0.1276
268.19	1.86422	0.0228088	1.84777	0.0741773	2.19443	0.127742
268.39	1.8644	0.0232476	1.84891	0.0745458	2.1951	0.128366
268.59	1.8649	0.0238532	1.84943	0.0745652	2.19562	0.128776
268.79	1.86599	0.024295	1.84998	0.0751411	2.1964	0.128942
268.99	1.86663	0.0244584	1.85044	0.076027	2.19772	0.129019
269.19	1.86761	0.0247199	1.85111	0.0764041	2.19872	0.129347
269.39	1.86805	0.0249506	1.8514	0.0764337	2.19859	0.129431
269.59	1.86881	0.0249028	1.85124	0.0763708	2.19812	0.129335
269.79	1.86975	0.0256344	1.85176	0.0766886	2.19805	0.129585
269.99	1.86957	0.02494	1.85179	0.0763338	2.1979	0.129151
270.19	1.87031	0.0252275	1.85232	0.0769411	2.19813	0.130115
270.39	1.87044	0.0248888	1.85216	0.0767552	2.19816	0.129815
270.59	1.87047	0.024359	1.85192	0.0765086	2.19829	0.12986
270.79	1.87113	0.0242505	1.8527	0.0770062	2.19855	0.13023
270.99	1.87142	0.0236017	1.85274	0.0768748	2.19886	0.130386
271.19	1.87141	0.0230834	1.85282	0.0766774	2.19883	0.130315
271.39	1.87135	0.0227264	1.85313	0.0762359	2.19848	0.130136
271.59	1.87103	0.0225904	1.85372	0.0762297	2.19905	0.130204
271.79	1.8712	0.02275	1.85478	0.0762326	2.1994	0.130561
271.99	1.87117	0.0224755	1.85519	0.0758817	2.1999	0.130838
272.19	1.87137	0.0218919	1.85552	0.0760093	2.1999	0.131393
272.39	1.87186	0.0227113	1.85655	0.076583	2.20126	0.132028
272.59	1.87229	0.0228081	1.85644	0.0764641	2.20188	0.131763
272.79	1.87287	0.0232095	1.85679	0.0770268	2.20281	0.132251
272.99	1.87326	0.0232061	1.85681	0.0768902	2.20356	0.132627
273.19	1.87422	0.0229279	1.85681	0.0764408	2.20383	0.132544
273.39	1.87535	0.0232611	1.85676	0.076223	2.20355	0.132551
273.59	1.87579	0.0235389	1.85695	0.0760972	2.20401	0.132633
273.79	1.87646	0.0236635	1.85737	0.0765666	2.20481	0.132571
273.99	1.87724	0.0241445	1.8583	0.0770771	2.20613	0.132662
274.19	1.87793	0.0245252	1.85865	0.0773971	2.20664	0.13278
274.39	1.87886	0.0249167	1.85944	0.0778247	2.20781	0.132853
274.59	1.8789	0.0248398	1.86023	0.0778186	2.20792	0.132847
274.79	1.87957	0.0250632	1.86094	0.0782691	2.20842	0.132898
274.99	1.87961	0.0251351	1.86159	0.0782214	2.20891	0.132482
275.19	1.87949	0.0252259	1.86237	0.0781281	2.20851	0.132143
275.39	1.87935	0.0250291	1.86308	0.0778968	2.20854	0.131909
275.59	1.87913	0.0252302	1.86368	0.0777066	2.2088	0.131025
275.79	1.87911	0.0248963	1.86449	0.0777015	2.20922	0.131012
275.99	1.87955	0.0243062	1.86458	0.0773925	2.20936	0.130882
276.19	1.88021	0.0246465	1.86494	0.077906	2.20969	0.131394
276.39	1.88033	0.0246317	1.86506	0.0777254	2.21025	0.13057
276.59	1.88085	0.0236188	1.86501	0.0772122	2.21029	0.130033
276.79	1.88062	0.022958	1.86511	0.0769455	2.20987	0.13003
276.99	1.88058	0.0227761	1.8655	0.0768628	2.20987	0.129732
277.19	1.88075	0.0222578	1.86596	0.0770244	2.20983	0.129497
277.39	1.88106	0.0223046	1.86584	0.077312	2.20957	0.129327
277.59	1.88116	0.0223643	1.86607	0.0773743	2.21009	0.129339
277.79	1.88126	0.0219229	1.86605	0.0772031	2.2101	0.129156
277.99	1.88206	0.021632	1.86613	0.0771842	2.21022	0.129363
278.19	1.88236	0.0213342	1.86605	0.0769111	2.20998	0.12972
278.39	1.88337	0.021571	1.86642	0.0773869	2.2106	0.130404
278.59	1.88371	0.0212405	1.86646	0.077368	2.21034	0.130549
278.79	1.88455	0.0214734	1.86636	0.0775539	2.21073	0.130966
278.99	1.8851	0.0211723	1.86732	0.0777047	2.21081	0.130982
279.19	1.88524	0.021122	1.86738	0.0772843	2.2106	0.131122
279.39	1.88594	0.0212185	1.86781	0.077292	2.21132	0.131014
279.59	1.88662	0.0216349	1.86826	0.0770616	2.21184	0.131359
279.79	1.88779	0.0224248	1.8693	0.0779446	2.21291	0.132317
279.99	1.88886	0.0229462	1.86979	0.0781789	2.21342	0.13203
280.19	1.88984	0.0232456	1.87003	0.078246	2.2145	0.131984
280.39	1.88978	0.0230691	1.87053	0.0776656	2.21514	0.131124
280.59	1.88997	0.0233966	1.87154	0.0777202	2.21604	0.131281
280.79	1.88984	0.0243183	1.87268	0.0780138	2.21637	0.13129
280.99	1.89056	0.0245571	1.87353	0.0784924	2.21749	0.131499
281.19	1.89124	0.0250955	1.87452	0.0793042	2.21809	0.132023
281.39	1.89243	0.0257275	1.87516	0.0797237	2.21916	0.132151
281.59	1.89229	0.025606	1.87555	0.0791243	2.21955	0.132139
281.79	1.89211	0.0253123	1.87529	0.078561	2.21953	0.131955
281.99	1.8929	0.025248	1.87556	0.0788135	2.22003	0.132334
282.19	1.89322	0.025279	1.8757	0.0791254	2.22113	0.133288
282.39	1.89344	0.0246915	1.87561	0.0791658	2.22103	0.133328
282.59	1.89391	0.0245892	1.87625	0.0790991	2.2212	0.133592
282.79	1.89378	0.0241466	1.87671	0.0788049	2.22114	0.133606
282.99	1.89396	0.0236936	1.87711	0.0784084	2.22062	0.133249
283.19	1.89416	0.0234578	1.87698	0.0779918	2.22044	0.133081
283.39	1.89426	0.0235764	1.87729	0.0782278	2.22035	0.133035
283.59	1.89421	0.0236788	1.8773	0.0783439	2.22018	0.1331
283.79	1.89484	0.0242037	1.87787	0.0784258	2.22037	0.132754
283.99	1.89487	0.023877	1.87759	0.0779532	2.22009	0.13148
284.19	1.8952	0.023656	1.87767	0.0781008	2.22083	0.131467
284.39	1.89523	0.0234437	1.87818	0.0780598	2.22065	0.131135
284.59	1.89606	0.0238708	1.87931	0.0787623	2.22137	0.131278
284.79	1.89683	0.0236801	1.87983	0.0785315	2.22173	0.131226
284.99	1.89759	0.0234562	1.8803	0.0788744	2.22241	0.131451
285.19	1.89834	0.0242145	1.88107	0.0793361	2.22255	0.131644
285.39	1.89844	0.0240034	1.88135	0.0790766	2.22289	0.131214
285.59	1.89814	0.0235377	1.88121	0.0785592	2.22289	0.131069
285.79	1.89867	0.023766	1.88123	0.0782101	2.22313	0.131282
285.99	1.89924	0.0235146	1.88117	0.0780496	2.22384	0.131512
286.19	1.89992	0.0235597	1.88145	0.0783221	2.22499	0.132494
286.39	1.89957	0.0229589	1.88185	0.0781029	2.22488	0.13258
286.59	1.90044	0.0234945	1.88316	0.0788404	2.22586	0.132978
286.79	1.90065	0.0234032	1.88378	0.0792188	2.22633	0.133537
286.99	1.90109	0.024001	1.88434	0.079109	2.22692	0.133863
287.19	1.90134	0.0240884	1.8844	0.079753	2.22725	0.134506
287.39	1.90143	0.0242216	1.88495	0.0797376	2.22745	0.134823
287.59	1.90178	0.0242447	1.88492	0.0799319	2.22807	0.135007
287.79	1.9023	0.024568	1.8856	0.0802145	2.22893	0.135312
287.99	1.90266	0.0244803	1.8858	0.080654	2.22956	0.135182
288.19	1.90319	0.0249897	1.88674	0.0807633	2.23078	0.136011
288.39	1.90384	0.0249753	1.8873	0.080397	2.23074	0.135635
288.59	1.90447	0.0257897	1.88879	0.0810196	2.23184	0.13561
288.79	1.90497	0.0261774	1.88971	0.0807451	2.23219	0.135631
288.99	1.90516	0.0266754	1.89046	0.0812774	2.23251	0.135721
289.19	1.90644	0.0272483	1.89169	0.0817869	2.23315	0.13609
289.39	1.90642	0.027006	1.89228	0.0811849	2.23304	0.135732
289.59	1.90694	0.0269797	1.8928	0.081206	2.23289	0.135977
289.79	1.9082	0.0268948	1.89332	0.0810826	2.23266	0.135913
289.99	1.90891	0.0265416	1.89358	0.0814752	2.2328	0.135958
290.19	1.90956	0.0261624	1.89432	0.0817664	2.23253	0.136069
290.39	1.90989	0.0257836	1.89503	0.0820054	2.23187	0.136127
290.59	1.91078	0.0260252	1.8957	0.0822561	2.23221	0.136356
290.79	1.91074	0.025482	1.89586	0.0818972	2.23236	0.136282
290.99	1.91108	0.0250251	1.89578	0.0816556	2.23257	0.136037
291.19	1.91103	0.0242332	1.89538	0.0815127	2.23219	0.136032
291.39	1.9109	0.0235396	1.89504	0.0809991	2.2318	0.135587
291.59	1.91094	0.0231545	1.89428	0.0812028	2.23222	0.135287
291.79	1.91024	0.0226472	1.89448	0.0808679	2.23259	0.1347
291.99	1.9108	0.0225317	1.8943	0.0803959	2.23299	0.134528
292.19	1.91043	0.0222463	1.8937	0.0795763	2.23295	0.13376
292.39	1.90991	0.0216491	1.8931	0.0794509	2.23324	0.13247
292.59	1.90979	0.0216215	1.89322	0.0797622	2.23406	0.132098
292.79	1.90964	0.0212349	1.89296	0.0794506	2.2343	0.131974
292.99	1.90956	0.0211103	1.89299	0.0793708	2.23472	0.131964
293.19	1.91027	0.0213045	1.89369	0.0795556	2.23515	0.132019
293.39	1.90962	0.0208909	1.89379	0.0784245	2.23477	0.131389
293.59	1.91041	0.0211174	1.89437	0.0790897	2.23524	0.131933
293.79	1.91163	0.0211498	1.89484	0.0792657	2.23557	0.131925
293.99	1.91198	0.0214784	1.89536	0.0795779	2.23608	0.132569
294.19	1.9124	0.0219657	1.89589	0.0796562	2.23651	0.133455
294.39	1.91337	0.0225131	1.89688	0.080419	2.23758	0.134487
294.59	1.91359	0.0227775	1.8972	0.0802528	2.23883	0.134823
294.79	1.91421	0.0232349	1.8985	0.080574	2.23934	0.135305
294.99	1.91492	0.0233819	1.89955	0.0806224	2.23996	0.135813
295.19	1.91476	0.0235395	1.89994	0.0801648	2.24008	0.135668
295.39	1.91558	0.0237557	1.9008	0.0806123	2.24042	0.135848
295.59	1.91642	0.0240904	1.90146	0.0807902	2.24121	0.136283
295.79	1.9169	0.0244709	1.90201	0.0811012	2.24195	0.136479
295.99	1.91831	0.024722	1.90288	0.081501	2.24291	0.137236
296.19	1.91787	0.0246511	1.90309	0.0817382	2.24328	0.136835
296.39	1.91787	0.0249805	1.90341	0.0825309	2.2434	0.137105
296.59	1.91885	0.0249004	1.90417	0.0828552	2.24373	0.13742
296.79	1.91955	0.0249258	1.90468	0.0831891	2.24423	0.137818
296.99	1.91985	0.024613	1.90476	0.0831756	2.24446	0.136973
297.19	1.92038	0.0245733	1.90502	0.0832911	2.24445	0.137279
297.39	1.92067	0.0240444	1.90472	0.08283	2.24429	0.136993
297.59	1.92136	0.0242142	1.90474	0.0835025	2.24476	0.137178
297.79	1.92183	0.0238144	1.90457	0.083375	2.24472	0.137164
297.99	1.92217	0.0237325	1.90458	0.0835007	2.24518	0.137551
298.19	1.92245	0.0235443	1.90455	0.0834026	2.24546	0.137538
298.39	1.92303	0.0232331	1.90493	0.0833554	2.24588	0.137158
298.59	1.92309	0.0231221	1.90517	0.0827533	2.24607	0.136762
298.79	1.92353	0.023074	1.90595	0.0824728	2.24632	0.136533
298.99	1.92373	0.0227054	1.90618	0.0819744	2.24696	0.136022
299.19	1.92393	0.0227582	1.9063	0.081615	2.24729	0.135399
299.39	1.92479	0.0230842	1.90718	0.0819464	2.24817	0.135719
299.59	1.92506	0.0234676	1.90755	0.0818868	2.24889	0.135799
299.79	1.92527	0.0238093	1.90819	0.0821938	2.24976	0.135709
299.99	1.92527	0.0238093	1.90819	0.0821938	2.24976	0.135709
300.19	1.92588	0.0238415	1.90712	0.0837271	2.24797	0.134659
300.39	1.92672	0.0237735	1.90609	0.0849032	2.246	0.133478
300.59	1.92757	0.0237921	1.90536	0.0861966	2.24418	0.132398
300.79	1.92845	0.0238958	1.90426	0.0873198	2.24246	0.131321
300.99	1.9293	0.0240547	1.90332	0.088388	2.24103	0.130224
301.19	1.93036	0.0244907	1.90284	0.0891776	2.24028	0.129483
301.39	1.93112	0.0252057	1.90244	0.0897254	2.23973	0.129102
301.59	1.93252	0.0254508	1.90214	0.0903579	2.24003	0.128827
301.79	1.93339	0.0256067	1.90185	0.0904652	2.24012	0.128398
301.99	1.93422	0.0256718	1.9021	0.0902896	2.23984	0.128364
302.19	1.93447	0.0252884	1.9026	0.0893828	2.24007	0.12867
302.39	1.93475	0.0256777	1.90282	0.0891927	2.24069	0.129001
302.59	1.93437	0.0256846	1.90267	0.089208	2.24114	0.129589
302.79	1.93451	0.0258453	1.90359	0.0891663	2.24184	0.129961
302.99	1.93409	0.0253557	1.90332	0.0889003	2.24206	0.130071
303.19	1.93382	0.0249621	1.9033	0.0888597	2.24209	0.130103
303.39	1.93374	0.0244318	1.90346	0.0889314	2.24151	0.130038
303.59	1.93428	0.0239795	1.90327	0.0884486	2.2409	0.129928
303.79	1.93397	0.0234489	1.90323	0.0882174	2.24001	0.129782
303.99	1.93396	0.023246	1.90321	0.0882428	2.23948	0.130048
304.19	1.93424	0.0231178	1.90352	0.0884491	2.23886	0.130309
304.39	1.93397	0.0228982	1.90371	0.0881049	2.23824	0.130309
304.59	1.93387	0.0222288	1.90358	0.0878088	2.23776	0.129879
304.79	1.93394	0.0222277	1.90358	0.0877344	2.23789	0.129463
304.99	1.93466	0.0225292	1.90447	0.0882364	2.23821	0.12966
305.19	1.93521	0.0228127	1.90479	0.0882901	2.2389	0.129749
305.39	1.93575	0.0233408	1.90492	0.0885918	2.23947	0.129626
305.59	1.93688	0.0233016	1.90523	0.0887745	2.24028	0.129506
305.79	1.93699	0.0237112	1.90544	0.0889812	2.24041	0.129077
305.99	1.9378	0.0238837	1.90599	0.0889254	2.23983	0.129059
306.19	1.93784	0.0236522	1.90621	0.0885841	2.24022	0.128601
306.39	1.93756	0.0236506	1.90602	0.0881362	2.24055	0.128232
306.59	1.93753	0.0235574	1.90649	0.0879667	2.24099	0.128483
306.79	1.9377	0.0234395	1.90701	0.0877687	2.24157	0.127986
306.99	1.93754	0.0238235	1.90623	0.0874461	2.24155	0.127618
307.19	1.93771	0.0237076	1.90613	0.0869877	2.2413	0.127568
307.39	1.93771	0.0234351	1.90568	0.0866903	2.24104	0.127394
307.59	1.93772	0.0236445	1.90536	0.0860488	2.24087	0.127897
307.79	1.93684	0.0230337	1.90529	0.0859906	2.24071	0.127918
307.99	1.93679	0.0229076	1.90515	0.0860019	2.24037	0.128473
308.19	1.93655	0.022711	1.90569	0.0864577	2.24028	0.128989
308.39	1.93612	0.0225987	1.90558	0.0859077	2.23989	0.128976
308.59	1.93632	0.0226133	1.90573	0.0860634	2.24034	0.128588
308.79	1.93657	0.023077	1.90658	0.0869658	2.24071	0.129001
308.99	1.93696	0.0231264	1.90718	0.0876252	2.24142	0.129681
309.19	1.93667	0.0233035	1.90723	0.087458	2.24219	0.129374
309.39	1.93712	0.0238654	1.90817	0.0879376	2.24284	0.129731
309.59	1.93712	0.0240377	1.90864	0.0882315	2.24301	0.129711
309.79	1.93724	0.0239444	1.90894	0.0886677	2.24322	0.129374
309.99	1.93717	0.0234779	1.90895	0.0881692	2.24256	0.129172
310.19	1.93703	0.0231158	1.90866	0.0873497	2.24277	0.12843
310.39	1.93737	0.0233947	1.90849	0.0872223	2.24287	0.128244
310.59	1.93775	0.0234913	1.90887	0.0875605	2.24323	0.128497
310.79	1.93759	0.022786	1.90808	0.087528	2.24324	0.127784
310.99	1.93772	0.0230715	1.90803	0.0877546	2.24349	0.127717
311.19	1.93781	0.0228236	1.90834	0.0878984	2.2433	0.127696
311.39	1.93809	0.022972	1.9087	0.08824	2.24324	0.127798
311.59	1.93824	0.0231324	1.90883	0.0884805	2.24319	0.128064
311.79	1.93821	0.0228332	1.90882	0.0886668	2.24266	0.127619
311.99	1.93874	0.0229448	1.90937	0.0890172	2.24228	0.127901
312.19	1.93967	0.0230195	1.90978	0.0893521	2.242	0.128382
312.39	1.94023	0.0230936	1.90951	0.0892059	2.24204	0.128326
312.59	1.94018	0.0232563	1.90982	0.089651	2.24247	0.128112
312.79	1.94053	0.0234301	1.91004	0.0901102	2.2425	0.128511
312.99	1.94018	0.022994	1.90985	0.0895348	2.24246	0.128578
313.19	1.94024	0.0227643	1.91	0.0893748	2.24244	0.128866
313.39	1.94091	0.0233639	1.91076	0.0898742	2.24306	0.129573
313.59	1.93981	0.0222768	1.90988	0.08942	2.24279	0.128949
313.79	1.93969	0.0219269	1.90977	0.0890136	2.24336	0.129229
313.99	1.93942	0.021756	1.90921	0.0881626	2.24287	0.129504
314.19	1.94001	0.022104	1.90879	0.0879529	2.24365	0.129709
314.39	1.93955	0.0226339	1.90904	0.0886711	2.24364	0.130178
314.59	1.93912	0.022494	1.90922	0.0885254	2.24406	0.13049
314.79	1.93831	0.0224417	1.90861	0.088278	2.24369	0.130042
314.99	1.93752	0.0226853	1.90893	0.0879594	2.24394	0.129637
315.19	1.93755	0.0230067	1.90885	0.0880419	2.24353	0.129729
315.39	1.93751	0.0228775	1.90854	0.0882547	2.24374	0.129519
315.59	1.93724	0.0224064	1.908	0.0877201	2.24355	0.129234
315.79	1.93779	0.0225025	1.90833	0.0876121	2.24326	0.12906
315.99	1.93826	0.0225524	1.90885	0.0880443	2.24351	0.12969
316.19	1.93901	0.0229351	1.90894	0.0882934	2.2434	0.129939
316.39	1.93917	0.02291	1.90909	0.0884024	2.24358	0.129453
316.59	1.93926	0.0234679	1.9095	0.0887015	2.24405	0.129148
316.79	1.94019	0.023967	1.90965	0.0888256	2.24436	0.129257
316.99	1.94054	0.0233819	1.90956	0.0880391	2.24416	0.128901
317.19	1.94162	0.023722	1.91012	0.0884087	2.2448	0.129224
317.39	1.94193	0.0243099	1.9107	0.0884308	2.24507	0.128787
317.59	1.94198	0.0233902	1.90991	0.0881052	2.24445	0.128238
317.79	1.94253	0.0237681	1.91022	0.0880234	2.24458	0.128671
317.99	1.94251	0.0237654	1.90985	0.0874843	2.24418	0.128561
318.19	1.94275	0.0241914	1.91027	0.0880709	2.24485	0.129039
318.39	1.94237	0.0241435	1.91049	0.0882718	2.24455	0.129233
318.59	1.94197	0.023587	1.90977	0.0875276	2.24401	0.128572
318.79	1.94148	0.0235709	1.90958	0.0876042	2.24375	0.128815
318.99	1.94142	0.0232101	1.91005	0.0875079	2.24428	0.12895
319.19	1.94115	0.0234885	1.9103	0.0874423	2.24393	0.129403
319.39	1.94096	0.0233944	1.9104	0.0872626	2.24423	0.12907
319.59	1.94087	0.0232063	1.91061	0.0870141	2.24399	0.129155
319.79	1.94148	0.0234831	1.91141	0.0877079	2.24415	0.129729
319.99	1.94121	0.023387	1.91125	0.087891	2.24358	0.129484
320.19	1.94145	0.0232641	1.91117	0.0883454	2.24353	0.129584
320.39	1.94134	0.0235396	1.91182	0.0885579	2.24387	0.12941
320.59	1.94119	0.0239634	1.9118	0.0886426	2.24443	0.129195
320.79	1.94173	0.0240787	1.91224	0.0887383	2.24452	0.129422
320.99	1.94184	0.023954	1.91199	0.0888449	2.24442	0.129411
321.19	1.94216	0.0242592	1.9124	0.0897434	2.24459	0.129546
321.39	1.94191	0.0238079	1.91172	0.0896769	2.24398	0.128944
321.59	1.94273	0.0236757	1.91127	0.0900392	2.24405	0.128949
321.79	1.9428	0.0234414	1.91136	0.0897254	2.2442	0.129025
321.99	1.94309	0.0237609	1.91131	0.0895293	2.24426	0.12879
322.19	1.94379	0.0242091	1.9114	0.0900137	2.24468	0.129183
322.39	1.94345	0.024084	1.91076	0.0899778	2.24423	0.128742
322.59	1.94348	0.0244423	1.91076	0.0897016	2.24387	0.128475
322.79	1.94444	0.0250771	1.91177	0.0904996	2.24526	0.129543
322.99	1.94441	0.0250064	1.91227	0.0904538	2.24574	0.129392
323.19	1.9436	0.0250318	1.91246	0.0902742	2.24548	0.129171
323.39	1.94374	0.025029	1.91272	0.0906908	2.24593	0.129019
323.59	1.94379	0.0244063	1.91274	0.0906844	2.24561	0.128878
323.79	1.94432	0.0245587	1.9133	0.0909161	2.24534	0.129044
323.99	1.94357	0.0244958	1.91346	0.0907013	2.2447	0.128538
324.19	1.9432	0.0241622	1.91365	0.0906257	2.24512	0.12868
324.39	1.94281	0.0244192	1.91432	0.0901474	2.24557	0.128513
324.59	1.94277	0.024189	1.91415	0.0897633	2.24518	0.127996
324.79	1.94278	0.0244047	1.91431	0.0898568	2.2453	0.128101
324.99	1.94214	0.0239278	1.91365	0.0897091	2.24493	0.127382
325.19	1.94196	0.0235183	1.91311	0.0896857	2.2446	0.126872
325.39	1.94191	0.0233673	1.91246	0.0892695	2.24374	0.126958
325.59	1.94232	0.0233688	1.91271	0.089229	2.2437	0.127147
325.79	1.94203	0.0229435	1.91198	0.088666	2.24335	0.127128
325.99	1.94197	0.0235466	1.91168	0.088613	2.24346	0.127281
326.19	1.94211	0.0237994	1.91144	0.0883836	2.24371	0.12732
326.39	1.94206	0.023324	1.91087	0.0883695	2.24374	0.127074
326.59	1.94284	0.023964	1.91113	0.0887941	2.24461	0.127478
326.79	1.94304	0.023681	1.91098	0.0890435	2.24479	0.12754
326.99	1.94257	0.0234289	1.91112	0.0892838	2.24489	0.127462
327.19	1.94267	0.0238034	1.91149	0.0896622	2.24468	0.128291
327.39	1.94309	0.0233355	1.91171	0.0895709	2.2447	0.12804
327.59	1.94334	0.0232239	1.91195	0.0896054	2.24477	0.128209
327.79	1.9434	0.0233335	1.91244	0.08955	2.24435	0.12814
327.99	1.9434	0.0232437	1.91227	0.089051	2.24418	0.127989
328.19	1.94382	0.0238111	1.91236	0.0894988	2.24484	0.128291
328.39	1.94427	0.024376	1.91294	0.0896686	2.24492	0.128583
328.59	1.94447	0.0248218	1.91315	0.0900198	2.24441	0.128425
328.79	1.94411	0.0249382	1.91326	0.0901541	2.24488	0.12909
328.99	1.94378	0.0246637	1.91374	0.0901978	2.24453	0.128786
329.19	1.94382	0.0246607	1.91346	0.0904434	2.24407	0.129328
329.39	1.94366	0.0248867	1.91397	0.090317	2.24398	0.130019
329.59	1.94349	0.0244974	1.91417	0.0903519	2.244	0.129653
329.79	1.94329	0.024094	1.9137	0.090025	2.2441	0.129681
329.99	1.94362	0.0240133	1.91423	0.0899801	2.24448	0.129583
330.19	1.94338	0.0235124	1.91401	0.0895078	2.24462	0.129051
330.39	1.94346	0.0232499	1.91359	0.0896659	2.24491	0.128748
330.59	1.94347	0.0229063	1.91379	0.0891178	2.24464	0.12833
330.79	1.94294	0.0220965	1.91374	0.0884004	2.24342	0.127704
330.99	1.94307	0.0218286	1.91383	0.0886731	2.24404	0.127717
331.19	1.94287	0.0211222	1.91305	0.0883252	2.2435	0.127765
331.39	1.94263	0.0204201	1.91248	0.0878608	2.24359	0.126729
331.59	1.94241	0.0208234	1.9123	0.0880292	2.24397	0.126697
331.79	1.94238	0.0210795	1.9122	0.0880564	2.24365	0.126676
331.99	1.94281	0.0217536	1.91192	0.0886763	2.24414	0.127006
332.19	1.94316	0.0225681	1.91253	0.0895821	2.24478	0.127575
332.39	1.94358	0.0228507	1.91339	0.0895659	2.24483	0.12796
332.59	1.94372	0.0233948	1.91401	0.0901146	2.24491	0.128604
332.79	1.94365	0.023285	1.91454	0.0899823	2.24505	0.128747
332.99	1.94426	0.0240102	1.9157	0.0903795	2.2451	0.128956
333.19	1.94417	0.0241148	1.91595	0.090529	2.24504	0.129101
333.39	1.94445	0.0245369	1.91641	0.0907314	2.24524	0.129562
333.59	1.94492	0.0248493	1.91677	0.0913328	2.24492	0.129751
333.79	1.94495	0.0246302	1.91685	0.0911082	2.24465	0.130036
333.99	1.94534	0.0248412	1.91698	0.0918197	2.24463	0.130321
334.19	1.94458	0.0245402	1.9165	0.0912726	2.2441	0.130112
334.39	1.94454	0.0242015	1.91655	0.0911376	2.24385	0.130201
334.59	1.94495	0.0237482	1.91648	0.090627	2.24365	0.130027
334.79	1.94553	0.0242391	1.91634	0.0909579	2.24386	0.130298
334.99	1.94611	0.0240289	1.91564	0.0912615	2.24475	0.130101
335.19	1.9463	0.0237484	1.91474	0.09109	2.24477	0.129751
335.39	1.94661	0.0243191	1.91479	0.0910743	2.2451	0.129424
335.59	1.94619	0.0243388	1.91441	0.0909321	2.24533	0.129498
335.79	1.94631	0.0239601	1.91421	0.0910241	2.2453	0.1294
335.99	1.94673	0.0239216	1.91398	0.0914489	2.24536	0.12944
336.19	1.94682	0.0236469	1.91398	0.090926	2.24529	0.12931
336.39	1.9467	0.0234933	1.91434	0.0911537	2.24558	0.129083
336.59	1.94655	0.0237478	1.91456	0.0913043	2.24545	0.129202
336.79	1.94615	0.0231965	1.91474	0.0902076	2.24463	0.128429
336.99	1.9456	0.0229564	1.91462	0.0898516	2.24426	0.128093
337.19	1.945	0.0226693	1.91438	0.0894603	2.24391	0.127569
337.39	1.94498	0.0227684	1.91404	0.0893508	2.24357	0.128077
337.59	1.94403	0.0225509	1.914	0.0889095	2.24259	0.127794
337.79	1.94331	0.0222346	1.91422	0.0886649	2.24266	0.127158
337.99	1.94296	0.0225038	1.91409	0.0889051	2.24284	0.127148
338.19	1.94231	0.0220148	1.91398	0.0883696	2.24277	0.126756
338.39	1.9429	0.0224828	1.91451	0.0884521	2.24305	0.127117
338.59	1.94356	0.0230472	1.91456	0.0885328	2.24359	0.127114
338.79	1.94377	0.0233365	1.91409	0.0886508	2.24366	0.126701
338.99	1.94386	0.0234828	1.91405	0.0889024	2.24386	0.126271
339.19	1.94443	0.0239718	1.91467	0.0895099	2.24417	0.126713
339.39	1.94436	0.0242794	1.91466	0.0893541	2.24416	0.126869
339.59	1.94419	0.0239927	1.91417	0.0897047	2.24417	0.12742
339.79	1.94466	0.0239482	1.91439	0.0900553	2.24418	0.127194
339.99	1.94504	0.0243608	1.91442	0.0903812	2.24446	0.127642
340.19	1.94509	0.0244049	1.91473	0.0904269	2.24448	0.127429
340.39	1.94544	0.024611	1.9147	0.0909306	2.24472	0.127686
340.59	1.94572	0.0249144	1.91511	0.0910163	2.24496	0.127821
340.79	1.94554	0.0243176	1.91499	0.090474	2.24422	0.127495
340.99	1.94575	0.0243118	1.91519	0.0906611	2.24451	0.127589
341.19	1.94616	0.0245477	1.91574	0.0906561	2.24478	0.128256
341.39	1.94616	0.0241782	1.91583	0.0906697	2.24437	0.128315
341.59	1.94591	0.0241824	1.91608	0.0908207	2.24428	0.128286
341.79	1.94595	0.024083	1.91648	0.0908101	2.24481	0.12799
341.99	1.94672	0.0238872	1.91654	0.090731	2.24484	0.128344
342.19	1.94721	0.023924	1.91647	0.090544	2.24486	0.128461
342.39	1.94728	0.0238209	1.91635	0.0900448	2.24448	0.128322
342.59	1.94683	0.0233327	1.91594	0.0897519	2.24464	0.1277
342.79	1.94684	0.022964	1.91567	0.0892184	2.24438	0.127381
342.99	1.94648	0.0231527	1.91598	0.088903	2.24417	0.127604
343.19	1.94632	0.0232392	1.91622	0.0890123	2.24408	0.127995
343.39	1.94592	0.0233331	1.91529	0.0886784	2.24378	0.12803
343.59	1.94555	0.0227358	1.91494	0.088183	2.24293	0.127751
343.79	1.94537	0.0230807	1.91463	0.0875271	2.24334	0.127419
343.99	1.9455	0.0233376	1.91446	0.0873511	2.2433	0.12761
344.19	1.94528	0.023441	1.91402	0.0876141	2.24353	0.127656
344.39	1.94523	0.0236737	1.91399	0.0877711	2.24383	0.127916
344.59	1.94536	0.0237706	1.91457	0.0883063	2.24423	0.127537
344.79	1.94556	0.0235266	1.91423	0.0881418	2.24351	0.127123
344.99	1.94555	0.0236443	1.91466	0.0880408	2.24375	0.126866
345.19	1.9455	0.0237261	1.9146	0.0880593	2.2434	0.127009
345.39	1.94604	0.0228934	1.91432	0.0882469	2.24331	0.126821
345.59	1.94618	0.0228413	1.91442	0.0884283	2.24399	0.127178
345.79	1.9465	0.0223409	1.91471	0.0884329	2.24409	0.126935
345.99	1.94763	0.022287	1.91484	0.0886607	2.24438	0.127219
346.19	1.94767	0.0224753	1.91517	0.0892136	2.24521	0.127454
346.39	1.94713	0.0217471	1.91504	0.0891856	2.24528	0.126968
346.59	1.94701	0.0216432	1.91491	0.0890224	2.24541	0.126799
346.79	1.94644	0.0211417	1.91459	0.0886034	2.2447	0.126585
346.99	1.94593	0.0211493	1.91448	0.0885559	2.24442	0.126375
347.19	1.94592	0.0214175	1.9146	0.0891895	2.24463	0.126696
347.39	1.94525	0.0212876	1.91423	0.0889034	2.24439	0.12671
347.59	1.94474	0.0208293	1.91403	0.0884107	2.24414	0.126556
347.79	1.94412	0.021489	1.91372	0.0884938	2.24477	0.12712
347.99	1.94427	0.0214428	1.91413	0.0885709	2.24469	0.127083
348.19	1.9435	0.021403	1.91356	0.0883516	2.24439	0.12662
348.39	1.94339	0.0218605	1.91436	0.0886999	2.24426	0.126588
348.59	1.94309	0.0216103	1.91417	0.0885401	2.24372	0.125737
348.79	1.94252	0.0217113	1.91384	0.0881153	2.24355	0.125064
348.99	1.94222	0.0219383	1.91395	0.0879678	2.2434	0.125348
349.19	1.94236	0.0217715	1.91339	0.0877528	2.24325	0.125668
349.39	1.94253	0.0213071	1.91306	0.087717	2.24308	0.125362
349.59	1.94291	0.0218251	1.91346	0.0881034	2.24364	0.125406
349.79	1.94327	0.0220185	1.91346	0.0887758	2.24395	0.125849
349.99	1.94336	0.0223319	1.91412	0.0892386	2.24407	0.126191
350.19	1.94329	0.0226069	1.91447	0.0900092	2.24455	0.126375
350.39	1.94338	0.0224737	1.91341	0.0896575	2.24355	0.125951
350.59	1.94394	0.0227089	1.91342	0.0898778	2.24355	0.126369
350.79	1.94329	0.0221326	1.91358	0.0894362	2.24311	0.125826
350.99	1.94373	0.0225045	1.91387	0.0895406	2.24337	0.125938
351.19	1.94376	0.0226058	1.91424	0.0893578	2.24306	0.125851
351.39	1.94315	0.0222133	1.91415	0.088841	2.24273	0.125534
351.59	1.9431	0.0218758	1.91423	0.0887409	2.24255	0.125524
351.79	1.94322	0.0221257	1.91425	0.0884259	2.24258	0.125347
351.99	1.94394	0.0216295	1.91493	0.0884079	2.24251	0.125429
352.19	1.94393	0.0219519	1.9153	0.0884609	2.24257	0.125847
352.39	1.94446	0.0221967	1.91625	0.0891147	2.24295	0.126193
352.59	1.94456	0.0221315	1.91686	0.0893771	2.24317	0.126242
352.79	1.94552	0.0230088	1.91766	0.0902866	2.24425	0.127126
352.99	1.94591	0.0228392	1.91778	0.0906391	2.24431	0.127817
353.19	1.94641	0.0224641	1.9179	0.0907704	2.24476	0.127824
353.39	1.94651	0.0223421	1.91801	0.0911705	2.24486	0.127519
353.59	1.94718	0.0228663	1.91846	0.0916835	2.24571	0.128508
353.79	1.94774	0.0235362	1.91894	0.0927016	2.2464	0.129758
353.99	1.94786	0.0234302	1.91902	0.092515	2.24587	0.129429
354.19	1.94891	0.0235299	1.9185	0.0929714	2.2462	0.129484
354.39	1.9489	0.0231877	1.91786	0.0927059	2.24574	0.12921
354.59	1.94894	0.02265	1.91808	0.0924953	2.24595	0.128879
354.79	1.94834	0.0222482	1.91743	0.0914557	2.2451	0.127557
354.99	1.94792	0.022253	1.91667	0.0911132	2.24481	0.126981
355.19	1.94769	0.0219244	1.91612	0.090358	2.24454	0.126762
355.39	1.94744	0.0220645	1.91548	0.0902666	2.24401	0.126973
355.59	1.94745	0.0222289	1.91532	0.0900629	2.24368	0.126928
355.79	1.9479	0.022636	1.91516	0.0899452	2.24396	0.126886
355.99	1.94809	0.0227524	1.91554	0.0902223	2.24412	0.126901
356.19	1.94871	0.0234167	1.91605	0.0906193	2.24458	0.127583
356.39	1.94871	0.0234745	1.91618	0.0904467	2.24473	0.127301
356.59	1.94867	0.0239946	1.91663	0.0908863	2.24474	0.127451
356.79	1.94813	0.0244051	1.9166	0.091069	2.24447	0.127095
356.99	1.94732	0.0235001	1.91622	0.0905156	2.2439	0.126144
357.19	1.94717	0.0233788	1.91645	0.0902147	2.2437	0.126003
357.39	1.94705	0.0233256	1.91628	0.0902659	2.24381	0.125785
357.59	1.94729	0.0233916	1.91669	0.0900564	2.24412	0.126045
357.79	1.94758	0.0233249	1.91698	0.0902222	2.24409	0.125983
357.99	1.94737	0.0223901	1.91659	0.0899476	2.24345	0.125287
358.19	1.94758	0.0213401	1.91649	0.0897277	2.24353	0.125291
358.39	1.94728	0.0208981	1.9166	0.0896616	2.244	0.125148
358.59	1.94738	0.0206385	1.91651	0.0893927	2.24436	0.124666
358.79	1.9476	0.0208995	1.91661	0.0895085	2.2445	0.124996
358.99	1.94742	0.0210156	1.91671	0.0895574	2.24503	0.125606
359.19	1.94826	0.0214188	1.91714	0.0897571	2.24603	0.126704
359.39	1.9487	0.0217169	1.91729	0.0900849	2.2461	0.127116
359.59	1.94894	0.0219674	1.91748	0.0899504	2.24653	0.127487
359.79	1.94915	0.022346	1.91805	0.0900389	2.24724	0.127647
359.99	1.9496	0.0222514	1.91806	0.089774	2.2472	0.127683
360.19	1.9502	0.0222462	1.91832	0.0900346	2.24756	0.128723
360.39	1.94945	0.0220693	1.91781	0.0892404	2.24729	0.127478
360.59	1.94923	0.021981	1.91748	0.0893601	2.24643	0.127197
360.79	1.94855	0.0217012	1.91723	0.08882	2.24595	0.126945
360.99	1.94913	0.0220877	1.91785	0.08893	2.24608	0.127145
361.19	1.94919	0.0222998	1.91781	0.088955	2.24647	0.127402
361.39	1.94985	0.0229362	1.91792	0.0898589	2.24666	0.127384
361.59	1.94981	0.0228164	1.91842	0.0899431	2.24644	0.12699
361.79	1.94975	0.0227849	1.91824	0.0902824	2.24548	0.127287
361.99	1.94964	0.0226283	1.91796	0.0903176	2.245	0.127383
362.19	1.9493	0.0223016	1.9176	0.0902269	2.24467	0.127234
362.39	1.94975	0.0235118	1.91767	0.091118	2.24492	0.127189
362.59	1.94955	0.0240611	1.91771	0.0910733	2.24458	0.126843
362.79	1.94982	0.0242298	1.91795	0.091434	2.24462	0.126906
362.99	1.94971	0.0238747	1.9178	0.0911998	2.24454	0.126272
363.19	1.94996	0.0240193	1.9178	0.0913318	2.24527	0.126459
363.39	1.94942	0.0233791	1.91742	0.0907688	2.24466	0.125644
363.59	1.94878	0.0232088	1.91727	0.0900206	2.24436	0.125685
363.79	1.94837	0.0229833	1.91736	0.0897233	2.24462	0.125219
363.99	1.94877	0.0226082	1.91683	0.0893018	2.24415	0.125503
364.19	1.94879	0.0227938	1.91682	0.089361	2.24481	0.125719
364.39	1.94833	0.0227402	1.91656	0.0883062	2.24481	0.125121
364.59	1.94899	0.0230238	1.91687	0.0884663	2.24506	0.126211
364.79	1.94887	0.0233325	1.91728	0.0885121	2.2456	0.126458
364.99	1.94962	0.0238432	1.91807	0.0890754	2.24623	0.126717
365.19	1.9494	0.0237136	1.91793	0.08882	2.24624	0.126607
365.39	1.94986	0.0240182	1.91859	0.0895574	2.24627	0.12667
365.59	1.94918	0.0228023	1.91843	0.0890479	2.24575	0.12647
365.79	1.94908	0.0227181	1.91818	0.0889137	2.24586	0.127427
365.99	1.94947	0.0231269	1.91831	0.089119	2.24646	0.127706
366.19	1.94957	0.02346	1.91884	0.0897378	2.24659	0.127555
366.39	1.95012	0.0237203	1.91918	0.0901197	2.24706	0.127637
366.59	1.95009	0.0233584	1.91978	0.0902614	2.24745	0.127431
366.79	1.95037	0.0227214	1.91995	0.0906619	2.24783	0.127284
366.99	1.95073	0.0222803	1.9198	0.0907214	2.24759	0.126677
367.19	1.95053	0.0224254	1.91954	0.0908505	2.24807	0.126728
367.39	1.95036	0.0225351	1.91956	0.0904406	2.24781	0.126352
367.59	1.94991	0.0229846	1.91919	0.0899698	2.24796	0.126656
367.79	1.95034	0.023234	1.91938	0.0897431	2.24789	0.126899
367.99	1.95086	0.0235987	1.91917	0.0896317	2.24793	0.127183
368.19	1.951	0.0241575	1.9194	0.0897148	2.24803	0.127103
368.39	1.95121	0.0243136	1.91937	0.0896191	2.24752	0.127291
368.59	1.95153	0.0246404	1.91942	0.0902745	2.2472	0.12724
368.79	1.95135	0.0242351	1.91935	0.0900739	2.24644	0.126855
368.99	1.9514	0.0241221	1.91975	0.0899001	2.24611	0.12623
369.19	1.95085	0.0247817	1.91996	0.0896361	2.2459	0.125932
369.39	1.95094	0.0250513	1.92025	0.0901864	2.24619	0.126195
369.59	1.95104	0.024294	1.91997	0.0901319	2.24589	0.126248
369.79	1.95172	0.0250396	1.92028	0.0907602	2.24664	0.12675
369.99	1.95197	0.0250579	1.92046	0.091192	2.24677	0.126334
370.19	1.95133	0.0246642	1.92073	0.0917074	2.24636	0.125906
370.39	1.95141	0.0239044	1.9206	0.0916964	2.24679	0.125847
370.59	1.95146	0.023219	1.92075	0.0919241	2.24658	0.125631
370.79	1.95172	0.0229608	1.92036	0.0922261	2.24649	0.125652
370.99	1.95152	0.0227344	1.92016	0.0922373	2.24637	0.12518
371.19	1.95121	0.0224571	1.91973	0.0919711	2.24623	0.125622
371.39	1.95076	0.0227671	1.91946	0.0913489	2.24578	0.125452
371.59	1.95028	0.0226899	1.91905	0.0907886	2.24529	0.125558
371.79	1.95082	0.0228528	1.91915	0.0909155	2.24474	0.125751
371.99	1.95024	0.0229556	1.9188	0.0908112	2.24487	0.126029
372.19	1.95042	0.0231334	1.91873	0.0908645	2.24363	0.126366
372.39	1.95061	0.0235892	1.91906	0.0912415	2.24371	0.127082
372.59	1.95051	0.023901	1.9192	0.0914948	2.24397	0.127403
372.79	1.95081	0.0241381	1.91967	0.0905614	2.24418	0.127425
372.99	1.95082	0.0249908	1.91973	0.089827	2.24472	0.127246
373.19	1.95098	0.0261632	1.92004	0.0897579	2.24499	0.128085
373.39	1.95103	0.0262485	1.92019	0.0900045	2.2449	0.128094
373.59	1.95151	0.0264987	1.92004	0.0905026	2.245	0.128156
373.79	1.95164	0.0268692	1.91933	0.0899997	2.2453	0.127901
373.99	1.95155	0.0266238	1.91975	0.0899481	2.2457	0.127558
374.19	1.95171	0.0261575	1.92012	0.0897871	2.24585	0.12729
374.39	1.95203	0.0254863	1.92012	0.0895715	2.24649	0.127021
374.59	1.95199	0.0249159	1.92029	0.089539	2.24621	0.126609
374.79	1.95216	0.0245965	1.9203	0.0898122	2.24616	0.126294
374.99	1.95177	0.0242954	1.92023	0.0898337	2.24629	0.125933
375.19	1.95186	0.0240353	1.91984	0.0898593	2.24581	0.125815
375.39	1.95132	0.0238537	1.91997	0.0898678	2.24553	0.125351
375.59	1.95162	0.0234407	1.91988	0.0898512	2.24516	0.125409
375.79	1.95204	0.0235257	1.91983	0.0905528	2.24533	0.125387
375.99	1.95181	0.0227406	1.9198	0.0902327	2.24484	0.125506
376.19	1.95227	0.0229031	1.91991	0.0907062	2.24507	0.12583
376.39	1.95288	0.0239346	1.92067	0.0913252	2.24622	0.126714
376.59	1.95308	0.0237723	1.92071	0.0912126	2.24644	0.126643
376.79	1.95315	0.0240892	1.92076	0.0904671	2.24644	0.126604
376.99	1.95344	0.0246729	1.92113	0.0907875	2.24681	0.127174
377.19	1.95318	0.0251386	1.92163	0.091427	2.247	0.127673
377.39	1.95262	0.0255142	1.92158	0.0915426	2.24686	0.127603
377.59	1.95276	0.0255707	1.92144	0.0917648	2.24748	0.127848
377.79	1.95234	0.0253674	1.92129	0.0911521	2.24811	0.127862
377.99	1.95172	0.0253422	1.922	0.0916763	2.2483	0.127607
378.19	1.95169	0.0251415	1.92195	0.0914245	2.24851	0.127389
378.39	1.95135	0.0246491	1.92138	0.0914105	2.24836	0.126772
378.59	1.95109	0.0243566	1.92133	0.0913484	2.24739	0.126449
378.79	1.95133	0.0241615	1.92115	0.0914072	2.24732	0.126485
378.99	1.95126	0.0240198	1.92081	0.0916089	2.24727	0.126231
379.19	1.95077	0.0237114	1.92015	0.091072	2.24696	0.12545
379.39	1.95086	0.0233171	1.92022	0.0908759	2.24701	0.12512
379.59	1.95116	0.0227856	1.91925	0.0905556	2.24688	0.124097
379.79	1.95143	0.0226773	1.91919	0.0905247	2.24659	0.123578
379.99	1.95188	0.0224479	1.91934	0.0903763	2.24634	0.12339
380.19	1.95271	0.0234028	1.9197	0.0907764	2.24704	0.123503
380.39	1.95345	0.0241065	1.92008	0.090945	2.24663	0.123497
380.59	1.95335	0.0242219	1.92018	0.0911173	2.24646	0.123369
380.79	1.953	0.0243816	1.92008	0.0904319	2.24603	0.123556
380.99	1.95289	0.0243142	1.92074	0.0909688	2.24605	0.123816
381.19	1.95204	0.0244104	1.92045	0.0909039	2.24583	0.123646
381.39	1.95132	0.024354	1.9202	0.0904568	2.24525	0.123697
381.59	1.95117	0.0241173	1.9206	0.0905093	2.24591	0.124071
381.79	1.9507	0.0238753	1.92065	0.0907054	2.2462	0.124586
381.99	1.95075	0.0237785	1.9206	0.0912655	2.24602	0.124754
382.19	1.95118	0.0239465	1.92077	0.0914252	2.24627	0.125483
382.39	1.95099	0.0232665	1.92052	0.0912525	2.24595	0.125713
382.59	1.95173	0.0228361	1.92057	0.0916784	2.24598	0.126346
382.79	1.95174	0.0225401	1.92059	0.0916652	2.24656	0.126251
382.99	1.95179	0.021756	1.92036	0.0921152	2.24702	0.125679
383.19	1.95134	0.0210121	1.91961	0.0914185	2.24673	0.125211
383.39	1.95171	0.0206755	1.9197	0.0916017	2.24698	0.125548
383.59	1.95154	0.0201925	1.91916	0.0916491	2.24683	0.124916
383.79	1.95241	0.0205774	1.91961	0.0917989	2.24675	0.125272
383.99	1.95319	0.0211378	1.91993	0.0922898	2.2471	0.125179
384.19	1.95336	0.0215762	1.92022	0.0923644	2.24697	0.124504
384.39	1.95325	0.022175	1.92029	0.0922854	2.24673	0.124346
384.59	1.95335	0.0228605	1.92064	0.0923355	2.24668	0.124541
384.79	1.9531	0.0227266	1.92102	0.0917859	2.24606	0.124327
384.99	1.95308	0.0233778	1.92181	0.0919393	2.24649	0.124404
385.19	1.95344	0.0241138	1.92186	0.0914133	2.24655	0.124482
385.39	1.95318	0.0245813	1.92182	0.0908374	2.24644	0.12444
385.59	1.95341	0.0246367	1.92171	0.0910133	2.24684	0.124268
385.79	1.95392	0.0244995	1.92176	0.0913253	2.24707	0.12437
385.99	1.95369	0.0242582	1.92146	0.0909405	2.24663	0.123822
386.19	1.95373	0.0240743	1.92123	0.0902444	2.24638	0.123676
386.39	1.95383	0.023998	1.92094	0.0896957	2.2464	0.123727
386.59	1.95393	0.023076	1.92017	0.0895189	2.24569	0.123233
386.79	1.95309	0.0223733	1.91964	0.0889929	2.24551	0.122641
386.99	1.95329	0.0218391	1.9194	0.0891411	2.24531	0.122534
387.19	1.95337	0.0219391	1.91956	0.0890845	2.245	0.122977
387.39	1.95299	0.0220414	1.91964	0.0890126	2.24529	0.123392
387.59	1.95299	0.0218426	1.91964	0.0893346	2.24543	0.123324
387.79	1.95315	0.0214648	1.91981	0.0890804	2.24546	0.123459
387.99	1.95285	0.0213771	1.92055	0.0893953	2.24563	0.123896
388.19	1.95304	0.0216792	1.92111	0.0896844	2.24583	0.124514
388.39	1.95341	0.0224927	1.92148	0.0897121	2.24596	0.125281
388.59	1.9539	0.0229864	1.92232	0.0902943	2.24654	0.12606
388.79	1.95403	0.0229624	1.92274	0.0906305	2.24691	0.126283
388.99	1.95422	0.0236575	1.92323	0.0906904	2.24764	0.12674
389.19	1.95438	0.0239611	1.92327	0.0910869	2.2474	0.126524
389.39	1.9541	0.0243368	1.92334	0.0915016	2.24771	0.126245
389.59	1.95383	0.0234851	1.92329	0.0919248	2.24766	0.12599
389.79	1.95372	0.0232784	1.92336	0.0919102	2.24754	0.125907
389.99	1.95306	0.0231195	1.92243	0.0913666	2.24705	0.12533
390.19	1.95319	0.0233029	1.92204	0.0910991	2.24689	0.125445
390.39	1.95256	0.022944	1.92145	0.0903157	2.24598	0.125028
390.59	1.95253	0.0225122	1.92064	0.0901138	2.24558	0.124812
390.79	1.95296	0.022319	1.92013	0.0898372	2.24606	0.12485
390.99	1.95314	0.0225819	1.92013	0.0899582	2.24569	0.124376
391.19	1.95322	0.0225575	1.91994	0.0899998	2.24575	0.124777
391.39	1.95259	0.022191	1.91907	0.0895829	2.24536	0.124282
391.59	1.95332	0.0223196	1.91929	0.0901387	2.2457	0.124332
391.79	1.95334	0.0220085	1.91924	0.0895911	2.24574	0.124596
391.99	1.95411	0.022507	1.91959	0.0898701	2.24638	0.125484
392.19	1.95465	0.0229168	1.91956	0.089909	2.24645	0.125692
392.39	1.95436	0.0227765	1.91954	0.0899003	2.24658	0.125503
392.59	1.95477	0.0225776	1.92021	0.0904892	2.24686	0.125739
392.79	1.95529	0.0228753	1.92098	0.0906863	2.24677	0.125772
392.99	1.95529	0.0233225	1.92186	0.0910395	2.24716	0.126111
393.19	1.95498	0.0233057	1.92257	0.091554	2.24673	0.126031
393.39	1.95479	0.0231552	1.92286	0.0914592	2.24632	0.12609
393.59	1.95412	0.0227451	1.92328	0.0912824	2.24634	0.125947
393.79	1.95418	0.0231196	1.92369	0.091302	2.24633	0.125539
393.99	1.95387	0.0229955	1.92382	0.091069	2.24626	0.125125
394.19	1.95346	0.0227786	1.92378	0.0906295	2.24563	0.124743
394.39	1.95344	0.0225709	1.92377	0.0901307	2.24528	0.124594
394.59	1.9545	0.0234899	1.92383	0.0907234	2.24612	0.124543
394.79	1.95478	0.022909	1.92349	0.0906425	2.2461	0.123866
394.99	1.95479	0.0233325	1.92388	0.0911023	2.2464	0.123847
395.19	1.95498	0.0236382	1.92369	0.0911595	2.24707	0.123966
395.39	1.95517	0.0235753	1.92353	0.091563	2.24728	0.123599
395.59	1.95584	0.024324	1.92406	0.0920349	2.24814	0.124235
395.79	1.95562	0.0244916	1.92357	0.0917404	2.24858	0.124358
395.99	1.9558	0.0245219	1.92362	0.0921043	2.24915	0.12472
396.19	1.95534	0.0244383	1.92331	0.0923112	2.24864	0.124352
396.39	1.95494	0.0241526	1.92317	0.0921991	2.24884	0.124269
396.59	1.9554	0.0244281	1.92319	0.0920217	2.24827	0.124212
396.79	1.95509	0.0243538	1.92268	0.0915613	2.24772	0.123976
396.99	1.95469	0.0240071	1.92226	0.0915216	2.24758	0.123886
397.19	1.95409	0.0236512	1.92221	0.0909796	2.2463	0.123599
397.39	1.95376	0.0234402	1.92223	0.0905507	2.24594	0.12331
397.59	1.95376	0.0233475	1.92288	0.0905202	2.24643	0.123648
397.79	1.95329	0.0230088	1.92271	0.0900371	2.24582	0.122929
397.99	1.95332	0.0231691	1.92295	0.0901784	2.24537	0.123109
398.19	1.95342	0.0236016	1.92255	0.090505	2.24587	0.12355
398.39	1.95428	0.0241884	1.92351	0.0911737	2.24636	0.123837
398.59	1.95478	0.0247935	1.92389	0.0916821	2.24681	0.123866
398.79	1.95431	0.0243416	1.92388	0.0917666	2.24731	0.124462
398.99	1.9547	0.024746	1.92449	0.0918881	2.24784	0.125235
399.19	1.95489	0.025294	1.92488	0.0921965	2.24818	0.125314
399.39	1.95531	0.0251016	1.92547	0.0926936	2.24828	0.125552
399.59	1.95604	0.0259238	1.926	0.0935218	2.24892	0.126093
[truncated: 1,001 more rows]

## Sheet: BLI_4-1BB
Time (s)	Neo-2/15 - 41bb_mb1	nothing - nothing	Neo-2/15 - nothing	nothing - 41bb_mb1	Neo-2/15 - Neo-2/15	41bb_mb1 - 41bb_mb1
0	-0.0459821	-0.00102814	-0.0117702	-0.031821	-0.0105336	-0.0527582
0.2	-0.0417673	-0.00232179	-0.00923086	-0.0297159	-0.00822322	-0.0468611
0.4	-0.0371448	-0.003825	-0.00636494	-0.0268641	-0.00608254	-0.0405299
0.6	-0.0316978	-0.00511008	-0.00368427	-0.0238519	-0.003884	-0.0341621
0.8	-0.0261038	-0.00615611	-0.00103525	-0.0205631	-0.00182855	-0.0266548
1	-0.0202471	-0.00720982	0.00133991	-0.0170111	-4.621e-05	-0.0190474
1.2	-0.0151192	-0.00866607	0.00332236	-0.0134691	0.00113374	-0.0114086
1.4	-0.00967907	-0.0094373	0.00510971	-0.00958589	0.00212968	-0.0034879
1.6	-0.00428659	-0.0100034	0.00642561	-0.00582587	0.00330949	0.00404753
1.8	0.00016588	-0.0109758	0.00719658	-0.00171913	0.00362492	0.0105751
2	0.00479059	-0.0105975	0.00744285	0.00240849	0.00405897	0.0172605
2.2	0.0082898	-0.0102221	0.00709109	0.00605664	0.00378457	0.0226734
2.4	0.0120551	-0.00980473	0.00726799	0.0105692	0.00342226	0.0282207
2.6	0.0157165	-0.00977364	0.00731047	0.0144491	0.00324202	0.0338644
2.8	0.020133	-0.00921507	0.00770384	0.0187365	0.00351553	0.0402418
3	0.0244981	-0.00829503	0.00778864	0.0231285	0.00397658	0.0463056
3.2	0.0279913	-0.00809905	0.00755489	0.0267454	0.00363608	0.0522582
3.4	0.0319158	-0.00832784	0.00748416	0.0307068	0.00370324	0.0574666
3.6	0.0356571	-0.0081304	0.00730458	0.0342385	0.00366989	0.0630009
3.8	0.0392206	-0.00849493	0.00712595	0.0379323	0.00377054	0.0683732
4	0.0427069	-0.00896042	0.00693971	0.0419637	0.00370569	0.0746157
4.2	0.0463573	-0.00920643	0.00720232	0.046028	0.00379789	0.0805227
4.4	0.0504256	-0.00968979	0.00749466	0.050341	0.00360164	0.085617
4.6	0.0547327	-0.00941423	0.00736704	0.054373	0.00359894	0.0907531
4.8	0.0585804	-0.0092677	0.00729748	0.0584833	0.00337106	0.0968834
5	0.0619885	-0.00907759	0.0073628	0.0625489	0.00338579	0.102022
5.2	0.065339	-0.00916774	0.00755381	0.0664815	0.00319312	0.107189
5.4	0.0697297	-0.00887077	0.00799376	0.0708613	0.00383219	0.112937
5.6	0.0735045	-0.00884887	0.00814671	0.0749839	0.0043787	0.118232
5.8	0.0767803	-0.00918368	0.00791456	0.078724	0.00401292	0.122855
6	0.080533	-0.00833783	0.00801153	0.0825299	0.0043525	0.128418
6.2	0.0843928	-0.00819227	0.0085464	0.0869576	0.00466541	0.133439
6.4	0.0889164	-0.00805788	0.00890368	0.0918607	0.00503507	0.138733
6.6	0.0926801	-0.00764274	0.00915644	0.0957032	0.00538541	0.144299
6.8	0.0965353	-0.00676762	0.00957586	0.0999367	0.00545174	0.149955
7	0.100194	-0.00631433	0.00963202	0.103896	0.00573391	0.155632
7.2	0.10318	-0.00624504	0.00944536	0.107378	0.00577407	0.160714
7.4	0.10648	-0.00662988	0.00918736	0.111023	0.00584139	0.164868
7.6	0.109133	-0.00763348	0.00888721	0.11394	0.00506483	0.16993
7.8	0.111797	-0.00832178	0.00764592	0.116723	0.00434014	0.174642
8	0.115214	-0.00884603	0.00754992	0.119934	0.00393174	0.180265
8.2	0.119582	-0.00876224	0.00815874	0.123594	0.00399382	0.185675
8.4	0.123627	-0.00861626	0.00828111	0.127562	0.00439504	0.190614
8.6	0.127507	-0.00788439	0.00832246	0.131504	0.00431283	0.195783
8.8	0.131437	-0.0075691	0.00832316	0.135103	0.00449942	0.201097
9	0.135533	-0.00751192	0.0085927	0.138698	0.00482485	0.206323
9.2	0.139602	-0.00733667	0.00857651	0.14231	0.00491788	0.211299
9.4	0.143228	-0.0076121	0.00806961	0.14599	0.00514151	0.216474
9.6	0.146454	-0.00791047	0.00766337	0.149259	0.00468215	0.220754
9.8	0.149703	-0.00826569	0.00742851	0.152345	0.00394562	0.225024
10	0.153	-0.00789474	0.00795904	0.156508	0.0041306	0.229905
10.2	0.156783	-0.00767771	0.00786339	0.160959	0.00414504	0.234823
10.4	0.160409	-0.00729657	0.00757624	0.165225	0.004119	0.23974
10.6	0.163367	-0.0068755	0.00769482	0.169036	0.00396368	0.244658
10.8	0.166642	-0.00671189	0.00755406	0.173311	0.00384696	0.24965
11	0.169523	-0.00659851	0.00707897	0.176806	0.00373384	0.253974
11.2	0.172354	-0.00669934	0.00662996	0.180351	0.00342719	0.258168
11.4	0.174967	-0.00764413	0.00594481	0.183144	0.00269165	0.26206
11.6	0.177946	-0.0087761	0.0058252	0.18607	0.00180847	0.266207
11.8	0.181576	-0.00898256	0.00531635	0.189246	0.00181585	0.270264
12	0.185621	-0.00909952	0.00646394	0.193134	0.00217584	0.275181
12.2	0.189746	-0.00884196	0.0068253	0.197443	0.00299328	0.279828
12.4	0.19365	-0.00835587	0.00722534	0.201014	0.00318738	0.284531
12.6	0.197829	-0.00757554	0.00768343	0.205448	0.00382608	0.289623
12.8	0.201912	-0.00710833	0.00817454	0.209368	0.00484582	0.294756
13	0.205914	-0.00698605	0.00876319	0.21351	0.0056405	0.299737
13.2	0.209375	-0.00701623	0.00871806	0.217429	0.00617077	0.304121
13.4	0.212847	-0.00715945	0.00908969	0.221618	0.00641466	0.30891
13.6	0.216476	-0.00749641	0.00952584	0.225608	0.00628484	0.313168
13.8	0.219695	-0.00762691	0.00968549	0.229712	0.00597148	0.317946
14	0.222831	-0.00754639	0.00985782	0.233739	0.00611144	0.322869
14.2	0.226122	-0.00737346	0.00904078	0.237751	0.00580501	0.327631
14.4	0.229457	-0.0072196	0.00894035	0.242057	0.0059694	0.331872
14.6	0.232419	-0.00761382	0.00878122	0.245747	0.00563294	0.335745
14.8	0.235283	-0.00791574	0.00883287	0.248901	0.00512081	0.339941
15	0.23941	-0.00739266	0.00918804	0.252631	0.00517271	0.344419
15.2	0.243186	-0.00773185	0.00931587	0.256005	0.00503118	0.348981
15.4	0.247211	-0.00805136	0.00967175	0.259003	0.00464414	0.353113
15.6	0.251133	-0.00800835	0.0101762	0.262764	0.00456877	0.35719
15.8	0.254945	-0.00757586	0.0104168	0.266665	0.00521109	0.362099
16	0.258148	-0.00751028	0.0103831	0.270181	0.00492345	0.36654
16.2	0.261571	-0.00740623	0.0103929	0.273264	0.00497531	0.370786
16.4	0.264684	-0.00693596	0.0100607	0.27584	0.00483094	0.374976
16.6	0.267851	-0.00639716	0.0100278	0.279843	0.00556542	0.379056
16.8	0.270637	-0.00639111	0.0100417	0.282628	0.00580489	0.383199
17	0.273476	-0.00661021	0.00937254	0.285851	0.00555718	0.386976
17.2	0.27615	-0.00716871	0.00841268	0.288697	0.00479648	0.390713
17.4	0.279239	-0.0067952	0.00849954	0.292288	0.00448521	0.394718
17.6	0.282488	-0.00757604	0.00759633	0.295154	0.00411286	0.398558
17.8	0.285327	-0.00770265	0.00714124	0.298205	0.00365142	0.40259
18	0.288584	-0.00796605	0.00680438	0.300747	0.00352136	0.406342
18.2	0.291567	-0.00823847	0.00610027	0.303688	0.00352717	0.410214
18.4	0.294571	-0.00864066	0.00604489	0.306623	0.00351354	0.413975
18.6	0.29829	-0.00816631	0.00676799	0.310196	0.00386283	0.418461
18.8	0.30159	-0.00834262	0.00715232	0.313302	0.00398344	0.42295
19	0.306461	-0.00729515	0.00840999	0.317748	0.00520827	0.428313
19.2	0.309737	-0.00739893	0.00888246	0.321013	0.00542366	0.432505
19.4	0.313382	-0.00720642	0.00923482	0.324655	0.00563687	0.436837
19.6	0.316729	-0.00682211	0.00969424	0.328499	0.00638396	0.441558
19.8	0.320033	-0.00646756	0.0101682	0.331953	0.0069651	0.445851
20	0.322745	-0.00663533	0.0103431	0.335272	0.00680354	0.449458
20.2	0.325918	-0.00580202	0.0110463	0.338753	0.0074636	0.453608
20.4	0.32872	-0.00516709	0.0107813	0.341939	0.00790955	0.457178
20.6	0.331689	-0.00515335	0.0111942	0.345848	0.00840666	0.460954
20.8	0.334378	-0.00492049	0.0114305	0.349508	0.00889443	0.46506
21	0.337055	-0.00503322	0.0112048	0.352944	0.00818302	0.468466
21.2	0.33995	-0.00510388	0.0112276	0.356336	0.00803419	0.472509
21.4	0.34352	-0.00509146	0.0120223	0.359927	0.00814032	0.476502
21.6	0.346711	-0.00577664	0.011749	0.363118	0.00846658	0.480639
21.8	0.350057	-0.00594926	0.0120393	0.366315	0.00858925	0.484663
22	0.353899	-0.00606788	0.0117966	0.36962	0.00886688	0.488837
22.2	0.356599	-0.00630745	0.0112188	0.373006	0.00869799	0.493194
22.4	0.359792	-0.00656023	0.0114019	0.376272	0.00853101	0.497192
22.6	0.363201	-0.00600033	0.0116649	0.379935	0.00869403	0.501235
22.8	0.36569	-0.00695206	0.010899	0.382147	0.00814387	0.504756
23	0.368401	-0.00709391	0.0110994	0.385003	0.00789884	0.508399
23.2	0.371261	-0.00733239	0.0107507	0.388128	0.00789141	0.511718
23.4	0.374288	-0.0077916	0.0106293	0.390978	0.00731904	0.515104
23.6	0.377996	-0.00754108	0.0108424	0.393454	0.00719198	0.51833
23.8	0.381134	-0.00747009	0.0111156	0.396379	0.00742605	0.521632
24	0.383761	-0.00733146	0.0108919	0.399007	0.00751437	0.524602
24.2	0.387205	-0.00701187	0.0109483	0.402037	0.00775468	0.527828
24.4	0.389687	-0.00793452	0.0102258	0.404379	0.00758228	0.530436
24.6	0.392612	-0.00894624	0.0100255	0.407272	0.00755346	0.533698
24.8	0.395581	-0.00899844	0.0100486	0.410614	0.00760077	0.53709
25	0.398026	-0.00914856	0.00971217	0.413216	0.00677718	0.540331
25.2	0.401469	-0.00877465	0.00989471	0.416913	0.00721634	0.544116
25.4	0.40467	-0.00908548	0.0100116	0.420293	0.00737607	0.547696
25.6	0.408231	-0.00845595	0.0100991	0.423641	0.0077699	0.551959
25.8	0.412636	-0.00734941	0.0105747	0.426853	0.00810038	0.556202
26	0.415876	-0.00634623	0.0105264	0.430098	0.00808729	0.560145
26.2	0.418405	-0.00599047	0.0103253	0.433096	0.00819605	0.56396
26.4	0.421045	-0.00622316	0.0102371	0.436023	0.00775298	0.567433
26.6	0.423637	-0.00551587	0.0100634	0.439258	0.0078858	0.571146
26.8	0.426328	-0.00551486	0.0103727	0.442278	0.00812707	0.574756
27	0.429139	-0.00554177	0.0106188	0.445919	0.00835047	0.57857
27.2	0.432039	-0.00526837	0.0103474	0.449334	0.00825002	0.581692
27.4	0.434959	-0.00526872	0.010262	0.45231	0.00766338	0.584939
27.6	0.437894	-0.00495512	0.00983319	0.454744	0.00774568	0.587793
27.8	0.44036	-0.00524621	0.00975171	0.457643	0.00796672	0.591307
28	0.442976	-0.00525747	0.0094803	0.46041	0.00779563	0.594603
28.2	0.445822	-0.0061918	0.00972461	0.46348	0.00776438	0.59801
28.4	0.448212	-0.00653087	0.00954943	0.465989	0.00781802	0.601417
28.6	0.451542	-0.00675306	0.0096675	0.469066	0.00796558	0.605031
28.8	0.454675	-0.00638869	0.00968231	0.471977	0.00795043	0.608199
29	0.457726	-0.00616002	0.00974815	0.474595	0.0079182	0.611819
29.2	0.461843	-0.00582006	0.0102824	0.477877	0.00844439	0.615652
29.4	0.4651	-0.00555815	0.0102109	0.480369	0.00857962	0.618716
29.6	0.46893	-0.0049381	0.0111826	0.483057	0.00870128	0.622463
29.8	0.472221	-0.00482371	0.0114353	0.485874	0.00932474	0.626138
30	0.474582	-0.00526624	0.0113061	0.48857	0.00940863	0.629515
30.2	0.47748	-0.00557152	0.0109846	0.491716	0.00968211	0.632909
30.4	0.480025	-0.00671	0.0106444	0.494602	0.00959631	0.635486
30.6	0.483058	-0.0070874	0.0108718	0.497652	0.0105183	0.638461
30.8	0.485947	-0.00736789	0.0112926	0.500696	0.0108044	0.641391
31	0.488756	-0.00782858	0.010976	0.503749	0.0108275	0.644216
31.2	0.491121	-0.0078573	0.0104715	0.506425	0.0101705	0.646308
31.4	0.493533	-0.00854603	0.0101605	0.50879	0.00989273	0.648981
31.6	0.495557	-0.00862287	0.0103552	0.510848	0.0101482	0.651648
31.8	0.497989	-0.00835523	0.0106682	0.513462	0.00998469	0.655273
32	0.499784	-0.00818229	0.0108627	0.515988	0.0098037	0.658153
32.2	0.5018	-0.00836382	0.0108997	0.517751	0.00940266	0.660815
32.4	0.505026	-0.00732995	0.010874	0.520031	0.00906216	0.663867
32.6	0.508186	-0.00702223	0.0108119	0.522792	0.00923413	0.667204
32.8	0.511289	-0.00686316	0.0108747	0.524961	0.0097803	0.670435
33	0.513908	-0.00603061	0.011121	0.527715	0.0098914	0.673618
33.2	0.516372	-0.00596685	0.0108899	0.530182	0.00950988	0.676386
33.4	0.518659	-0.00561452	0.0108208	0.53304	0.00947625	0.679263
33.6	0.520569	-0.00583782	0.0109717	0.535804	0.00924731	0.682684
33.8	0.522906	-0.00579641	0.0107432	0.538219	0.00916774	0.686139
34	0.525537	-0.00557711	0.0107682	0.541248	0.00927771	0.689807
34.2	0.528483	-0.00567745	0.0106491	0.544106	0.00913349	0.693022
34.4	0.531059	-0.0062936	0.01049	0.546931	0.00919667	0.695783
34.6	0.534238	-0.00623293	0.0107064	0.549659	0.00957513	0.699261
34.8	0.537597	-0.00606488	0.0110395	0.552801	0.00962612	0.702311
35	0.540741	-0.00592344	0.011627	0.55541	0.00942239	0.705453
35.2	0.543394	-0.00645666	0.0115555	0.557274	0.0086283	0.70854
35.4	0.545928	-0.00718352	0.0114763	0.559531	0.00852104	0.71148
35.6	0.548668	-0.00685909	0.0118308	0.56177	0.00842029	0.714486
35.8	0.550733	-0.00748148	0.0113534	0.563955	0.00809947	0.717407
36	0.55296	-0.0084148	0.0106397	0.56589	0.00753355	0.71984
36.2	0.556174	-0.00839429	0.0106198	0.568041	0.00729467	0.722757
36.4	0.559633	-0.00826837	0.0105581	0.570555	0.00772605	0.725947
36.6	0.561986	-0.00869761	0.0106927	0.573289	0.00852443	0.728975
36.8	0.564426	-0.00853937	0.0110795	0.575648	0.00872754	0.731493
37	0.566059	-0.00797563	0.0111354	0.578354	0.00825434	0.733834
37.2	0.568181	-0.0083055	0.0110017	0.580507	0.0078109	0.736367
37.4	0.570415	-0.00756281	0.011648	0.583723	0.00855617	0.739437
37.6	0.573052	-0.00745538	0.0121637	0.586446	0.00885359	0.741797
37.8	0.575397	-0.00754131	0.0119379	0.588775	0.00914299	0.744356
38	0.577593	-0.00722479	0.0116689	0.591667	0.00950321	0.7469
38.2	0.580105	-0.00748834	0.0113755	0.594016	0.0096319	0.749739
38.4	0.582791	-0.00677103	0.0115987	0.596709	0.0101455	0.752588
38.6	0.58588	-0.00643261	0.0121131	0.599399	0.0105783	0.755952
38.8	0.589	-0.00609926	0.0122183	0.601984	0.010575	0.758542
39	0.591544	-0.00573213	0.0127274	0.603902	0.0102648	0.761312
39.2	0.594236	-0.00605851	0.0126241	0.605827	0.0102275	0.764177
39.4	0.596595	-0.00602575	0.0125431	0.608507	0.0103819	0.766748
39.6	0.598709	-0.00667821	0.012209	0.610254	0.0098163	0.768714
39.8	0.600823	-0.0069157	0.0117862	0.612548	0.010044	0.771808
40	0.603889	-0.00625007	0.0116352	0.614736	0.00955103	0.774786
40.2	0.606648	-0.00560815	0.0121585	0.617032	0.0100679	0.777628
40.4	0.60857	-0.00555522	0.0124886	0.619226	0.0102025	0.779964
40.6	0.610835	-0.0052416	0.0133483	0.621783	0.0102761	0.782904
40.8	0.613351	-0.00477131	0.0138586	0.624601	0.010224	0.78534
41	0.615622	-0.00476175	0.0140391	0.626903	0.00997047	0.787775
41.2	0.618045	-0.00502658	0.0141948	0.628724	0.00935601	0.789763
41.4	0.62044	-0.00479156	0.0149199	0.631857	0.010347	0.792483
41.6	0.623187	-0.00501757	0.0149547	0.634142	0.0100166	0.794507
41.8	0.624905	-0.00545028	0.0143808	0.636269	0.0100529	0.796668
42	0.627208	-0.00576623	0.0140704	0.638556	0.0101053	0.799161
42.2	0.629635	-0.00636991	0.0139121	0.640844	0.00990861	0.80213
42.4	0.632104	-0.00659444	0.0141331	0.643073	0.00976895	0.804033
42.6	0.634054	-0.00742748	0.0136339	0.645098	0.00977195	0.806508
42.8	0.636304	-0.00770257	0.0133049	0.647162	0.0105982	0.808591
43	0.638408	-0.00817729	0.0132337	0.648812	0.0106958	0.810971
43.2	0.640843	-0.00807307	0.0134438	0.651311	0.0111164	0.813864
43.4	0.64271	-0.00838251	0.0127061	0.653566	0.0106807	0.815727
43.6	0.644705	-0.00888522	0.0121273	0.655295	0.0102109	0.817715
43.8	0.646684	-0.00845995	0.0117612	0.656717	0.0102857	0.820381
44	0.649284	-0.00818758	0.0116441	0.658638	0.0105095	0.822439
44.2	0.651712	-0.0076916	0.0120793	0.660821	0.0114511	0.825314
44.4	0.653731	-0.00732156	0.0125898	0.662895	0.011566	0.827977
44.6	0.656237	-0.00692375	0.0119978	0.66491	0.0115637	0.830514
44.8	0.658545	-0.006707	0.0117472	0.667034	0.0115745	0.832121
45	0.660467	-0.00708953	0.0115481	0.668546	0.0106753	0.833754
45.2	0.662293	-0.00662287	0.0113621	0.670826	0.00982795	0.835792
45.4	0.664405	-0.00637617	0.011163	0.673304	0.010056	0.838299
45.6	0.666134	-0.00603316	0.0107209	0.674884	0.00927793	0.840077
45.8	0.667779	-0.00619105	0.0103817	0.67708	0.0091903	0.842337
46	0.669956	-0.00674411	0.0102201	0.679016	0.00855306	0.844443
46.2	0.672172	-0.00690166	0.0104448	0.681086	0.00790042	0.846714
46.4	0.67406	-0.00690344	0.0102643	0.683223	0.00792381	0.848886
46.6	0.675611	-0.00726374	0.0100588	0.685079	0.00750045	0.851392
46.8	0.677853	-0.00750031	0.0104441	0.687437	0.00757897	0.853942
47	0.679894	-0.00820765	0.0104882	0.689109	0.0069227	0.856296
47.2	0.681854	-0.00776406	0.0111998	0.691775	0.00675872	0.859047
47.4	0.683859	-0.00857785	0.0108752	0.693201	0.00629811	0.86112
47.6	0.686174	-0.008982	0.0111467	0.695392	0.00625698	0.86413
47.8	0.688679	-0.00873344	0.0116522	0.697151	0.00702662	0.867082
48	0.691526	-0.00852185	0.0122961	0.699551	0.00802847	0.869901
48.2	0.694407	-0.00838031	0.0128545	0.701848	0.00876229	0.873031
48.4	0.696717	-0.00845167	0.0128232	0.703591	0.0093168	0.875376
48.6	0.699493	-0.00856844	0.0121976	0.705822	0.0096686	0.877029
48.8	0.702271	-0.00831875	0.0128505	0.707947	0.0104313	0.878996
49	0.704698	-0.00839717	0.0129539	0.71029	0.0105627	0.88122
49.2	0.707164	-0.00758724	0.0127432	0.712448	0.0106262	0.88371
49.4	0.709137	-0.00791929	0.0122947	0.713726	0.0109266	0.885732
49.6	0.711058	-0.00779609	0.0115018	0.715174	0.0110726	0.887601
49.8	0.713152	-0.00744584	0.0115674	0.717272	0.0110759	0.889995
50	0.716177	-0.00699239	0.0120561	0.719434	0.0112935	0.892207
50.2	0.718318	-0.00627228	0.0122626	0.721562	0.0113552	0.894629
50.4	0.719953	-0.00603204	0.0121021	0.723362	0.0117014	0.896678
50.6	0.721645	-0.00647037	0.0123878	0.725173	0.0110979	0.898694
50.8	0.723728	-0.00580162	0.0130824	0.727277	0.0115734	0.901082
51	0.725952	-0.00523203	0.0136497	0.728992	0.0116514	0.903464
51.2	0.727798	-0.00469737	0.0141035	0.730919	0.0117482	0.906024
51.4	0.730088	-0.00490369	0.0140925	0.732767	0.0120093	0.90855
51.6	0.731849	-0.00486185	0.0149848	0.735424	0.0122249	0.911056
51.8	0.733907	-0.00449454	0.0154724	0.737214	0.0129094	0.913487
52	0.735346	-0.00544966	0.0153337	0.7385	0.0132984	0.915338
52.2	0.73699	-0.00588786	0.015212	0.740356	0.0134706	0.917464
52.4	0.739004	-0.00559891	0.0152887	0.742054	0.0142911	0.919885
52.6	0.741039	-0.00600532	0.0145527	0.743875	0.0140672	0.921471
52.8	0.742555	-0.00586228	0.014763	0.745354	0.0140382	0.923269
53	0.744075	-0.00640453	0.0143047	0.747395	0.0134531	0.925109
53.2	0.745728	-0.00683818	0.0139409	0.748927	0.0124876	0.926909
53.4	0.747302	-0.00719973	0.0137873	0.750182	0.0118645	0.928697
53.6	0.749268	-0.00735728	0.0133682	0.751974	0.0115725	0.93033
53.8	0.751586	-0.00656282	0.0138134	0.753984	0.0115086	0.932544
54	0.753732	-0.00662613	0.0138488	0.755983	0.0112836	0.934005
54.2	0.755351	-0.00711383	0.0137215	0.75749	0.010675	0.935577
54.4	0.757654	-0.00719823	0.0137845	0.759195	0.0107006	0.937325
54.6	0.760658	-0.00674865	0.0145644	0.761672	0.0107698	0.939524
54.8	0.763233	-0.00576371	0.0151223	0.763789	0.0106639	0.941503
55	0.765943	-0.0057172	0.0150912	0.765679	0.0106028	0.943748
55.2	0.767869	-0.00565886	0.0152316	0.767481	0.0107178	0.945901
55.4	0.77006	-0.00520592	0.0152444	0.769549	0.010793	0.947691
55.6	0.771805	-0.00506201	0.0156642	0.771331	0.011132	0.94936
55.8	0.773826	-0.00499971	0.0154746	0.773175	0.0116866	0.951385
56	0.775416	-0.00527867	0.0151771	0.774393	0.0122213	0.953227
56.2	0.777404	-0.00511516	0.0146139	0.776239	0.0125969	0.95517
56.4	0.779267	-0.00484411	0.0142326	0.777964	0.0133855	0.957144
56.6	0.780396	-0.0053887	0.0138534	0.779696	0.0130485	0.958573
56.8	0.782277	-0.00492275	0.0139105	0.781411	0.0132896	0.96072
57	0.783791	-0.0052228	0.0138298	0.783196	0.0132405	0.962675
57.2	0.785584	-0.00526579	0.0136531	0.784406	0.0132	0.965002
57.4	0.787375	-0.00526926	0.0135554	0.785728	0.0129608	0.966651
57.6	0.788747	-0.00577303	0.0128237	0.787406	0.0129591	0.968193
57.8	0.790502	-0.00577533	0.0121114	0.788646	0.012597	0.96989
58	0.792239	-0.00621576	0.0121924	0.790473	0.0127837	0.971518
58.2	0.794266	-0.00654386	0.0124745	0.791691	0.013012	0.973864
58.4	0.796745	-0.0067521	0.0131897	0.793864	0.0129185	0.976416
58.6	0.798861	-0.00669483	0.0135624	0.795718	0.0128857	0.978269
58.8	0.799788	-0.00732507	0.0129815	0.797341	0.0116162	0.979665
59	0.801397	-0.00775034	0.0130054	0.798851	0.0117319	0.981397
59.2	0.803011	-0.00706016	0.0133577	0.800617	0.0115133	0.983265
59.4	0.804692	-0.00693166	0.0132683	0.80277	0.0112345	0.984835
59.6	0.80605	-0.00720865	0.0135459	0.804501	0.0109546	0.985997
59.8	0.807962	-0.00769465	0.0136616	0.806624	0.0110655	0.987961
60	0.810458	-0.00777251	0.0137905	0.808152	0.0109419	0.989678
60.2	0.812049	-0.00769467	0.0141355	0.809993	0.0112821	0.991336
60.4	0.813362	-0.00721996	0.0143921	0.811386	0.011176	0.993012
60.6	0.815299	-0.00723539	0.0149314	0.812869	0.0111161	0.99492
60.8	0.817664	-0.00648409	0.0148143	0.814166	0.0111148	0.996911
61	0.819184	-0.00652458	0.0149348	0.815459	0.0111301	0.998386
61.2	0.82119	-0.00593067	0.0146056	0.817097	0.0114175	1.00076
61.4	0.822733	-0.00604338	0.0146583	0.818624	0.0111794	1.00232
61.6	0.824403	-0.0057564	0.0146859	0.819881	0.0114251	1.00448
61.8	0.826751	-0.00486252	0.0152402	0.821584	0.0118744	1.00671
62	0.828291	-0.00474914	0.0157301	0.823274	0.0121651	1.00869
62.2	0.829808	-0.00477798	0.0155363	0.824383	0.0117414	1.01052
62.4	0.831869	-0.00457208	0.0157888	0.826538	0.0118279	1.01301
62.6	0.832886	-0.00513003	0.0148147	0.827557	0.0116029	1.01404
62.8	0.834152	-0.00538343	0.0141289	0.829503	0.0117526	1.01577
63	0.835999	-0.00550918	0.0140029	0.831068	0.0123875	1.01747
63.2	0.837931	-0.00558699	0.0137306	0.832923	0.0125206	1.0192
63.4	0.839852	-0.00627878	0.0134624	0.834891	0.0128933	1.02071
63.6	0.841107	-0.0070539	0.0131547	0.836562	0.0131997	1.02154
63.8	0.843163	-0.00749611	0.0128482	0.838017	0.0137251	1.02395
64	0.845607	-0.0074157	0.0129083	0.839767	0.0142268	1.02553
64.2	0.847001	-0.00741133	0.0129018	0.841108	0.0145762	1.02706
64.4	0.848542	-0.00766179	0.012803	0.842181	0.0144322	1.02901
64.6	0.850823	-0.00746669	0.0132392	0.844217	0.0149517	1.03084
64.8	0.852726	-0.00767915	0.0131944	0.846062	0.0149374	1.0327
65	0.854002	-0.00788531	0.0134704	0.847383	0.0153058	1.03412
65.2	0.855341	-0.00748778	0.0136929	0.849094	0.0154645	1.03625
65.4	0.856635	-0.0079162	0.0137278	0.850124	0.0147615	1.03794
65.6	0.857928	-0.00800047	0.0139571	0.851017	0.0144585	1.0396
65.8	0.859338	-0.00737794	0.0141726	0.852493	0.0141416	1.04133
66	0.861171	-0.00692683	0.0142342	0.853622	0.0139889	1.04323
66.2	0.862899	-0.00638201	0.0140726	0.854472	0.0138009	1.04491
66.4	0.864254	-0.00649558	0.0139226	0.855453	0.013888	1.04661
66.6	0.86523	-0.00682585	0.0132247	0.856149	0.013291	1.04773
66.8	0.867039	-0.00616756	0.0132279	0.857659	0.0137365	1.04933
67	0.869109	-0.00602683	0.0137716	0.859028	0.0141155	1.05075
67.2	0.87109	-0.00568302	0.0143974	0.860563	0.0143414	1.05226
67.4	0.872975	-0.00529004	0.0146935	0.862409	0.0147672	1.05425
67.6	0.873829	-0.00553266	0.0143187	0.863831	0.0147982	1.05586
67.8	0.875023	-0.00557173	0.0144583	0.865017	0.0143333	1.05749
68	0.87708	-0.00568768	0.0150463	0.866654	0.0146985	1.05915
68.2	0.878377	-0.00582401	0.0155838	0.868233	0.014521	1.06063
68.4	0.879918	-0.00534978	0.0160027	0.869962	0.0147683	1.06245
68.6	0.881484	-0.0048636	0.0165395	0.872195	0.015009	1.0639
68.8	0.883071	-0.00522469	0.016583	0.87372	0.0148148	1.06502
69	0.884717	-0.00480289	0.0168993	0.875306	0.014724	1.06607
69.2	0.886093	-0.00501338	0.0165873	0.876833	0.0143611	1.06755
69.4	0.88768	-0.00567999	0.0164847	0.877811	0.0142377	1.06896
69.6	0.889226	-0.00613844	0.0168217	0.878877	0.0142859	1.07005
69.8	0.89125	-0.00577636	0.0168693	0.880552	0.0145408	1.07163
70	0.893194	-0.00594743	0.0168478	0.881532	0.0146784	1.07283
70.2	0.893678	-0.00660663	0.0159856	0.882037	0.0142659	1.07345
70.4	0.894967	-0.00671626	0.0156704	0.883163	0.0149037	1.07538
70.6	0.896539	-0.0066785	0.0153667	0.884409	0.015222	1.07729
70.8	0.898226	-0.00670212	0.0153707	0.885894	0.015875	1.07881
71	0.899874	-0.00653798	0.0154568	0.887199	0.0160911	1.08096
71.2	0.900998	-0.00655554	0.0153345	0.888196	0.015996	1.0829
71.4	0.902875	-0.00669031	0.0152754	0.889645	0.0160921	1.08491
71.6	0.903619	-0.00715098	0.0147355	0.890326	0.0156313	1.0861
71.8	0.904768	-0.00713105	0.0148103	0.891168	0.0151736	1.08754
72	0.906725	-0.00708896	0.0148448	0.892243	0.0155586	1.08977
72.2	0.908386	-0.00650772	0.015575	0.894102	0.0156925	1.09182
72.4	0.91057	-0.00595441	0.0156933	0.895556	0.015953	1.09371
72.6	0.912531	-0.00584526	0.0159155	0.897155	0.0155124	1.09513
72.8	0.914456	-0.00609062	0.0157653	0.898215	0.0151783	1.09571
73	0.916435	-0.00615532	0.0161406	0.899718	0.0153796	1.09768
73.2	0.917884	-0.0065406	0.0164825	0.90101	0.0159428	1.0988
73.4	0.920128	-0.0064241	0.0172592	0.902577	0.0165715	1.10027
73.6	0.92159	-0.00691586	0.0171369	0.904066	0.0160025	1.10107
73.8	0.922888	-0.00694747	0.0170657	0.905743	0.0163524	1.1024
74	0.924129	-0.00677381	0.0171037	0.906833	0.0164363	1.10392
74.2	0.925036	-0.00638948	0.0170728	0.908165	0.0173093	1.10566
74.4	0.926092	-0.00640791	0.0170907	0.90921	0.0177372	1.10737
74.6	0.927507	-0.00695555	0.0168602	0.910397	0.0176904	1.10865
74.8	0.928743	-0.00728417	0.0169708	0.911448	0.0173692	1.11006
75	0.93014	-0.00710692	0.0169316	0.912685	0.0170188	1.11153
75.2	0.931598	-0.00667859	0.0170489	0.914126	0.0171914	1.11291
75.4	0.933204	-0.00649197	0.0170329	0.914988	0.0167852	1.11381
75.6	0.934216	-0.00671019	0.0165016	0.915687	0.0161455	1.11457
75.8	0.935382	-0.00636505	0.0164047	0.917138	0.016059	1.11626
76	0.936964	-0.00639141	0.0163163	0.918558	0.0161621	1.11784
76.2	0.938463	-0.00594777	0.0167668	0.920062	0.0160335	1.11897
76.4	0.940161	-0.00576084	0.0165529	0.921607	0.0156713	1.12023
76.6	0.941881	-0.00548881	0.0165808	0.922512	0.0153035	1.12086
76.8	0.943021	-0.00568832	0.0162005	0.923268	0.0151951	1.12186
77	0.944966	-0.00543845	0.0162633	0.924666	0.0155738	1.12379
77.2	0.946211	-0.00560736	0.0165296	0.926051	0.0158363	1.12493
77.4	0.947058	-0.00623418	0.0159095	0.927119	0.0154927	1.12624
77.6	0.947973	-0.00653359	0.0152779	0.928443	0.0145828	1.12762
77.8	0.948873	-0.00661236	0.0157542	0.929868	0.0150736	1.12955
78	0.950076	-0.00655009	0.0158124	0.931232	0.0151911	1.13135
78.2	0.950901	-0.00726653	0.0159097	0.931492	0.0158315	1.1329
78.4	0.952238	-0.00827028	0.0158012	0.931795	0.0151834	1.13376
78.6	0.954212	-0.0088024	0.0158311	0.933246	0.0151576	1.13569
78.8	0.955209	-0.00921508	0.0159133	0.934046	0.0146451	1.13698
79	0.956489	-0.00859533	0.0159968	0.935251	0.0149891	1.13809
79.2	0.957287	-0.00864281	0.0160243	0.935951	0.0147394	1.13954
79.4	0.958474	-0.00863524	0.0158411	0.936447	0.0145073	1.14046
79.6	0.959612	-0.00841279	0.015726	0.937496	0.0148019	1.14143
79.8	0.961262	-0.00748786	0.0156635	0.939202	0.0149419	1.14299
80	0.962876	-0.00695769	0.0157751	0.940526	0.0152591	1.1442
80.2	0.964238	-0.00617232	0.0159982	0.941756	0.0153357	1.14544
80.4	0.965695	-0.00549524	0.0159875	0.943034	0.0153956	1.14704
80.6	0.967357	-0.00505628	0.0157305	0.944195	0.0158038	1.14792
80.8	0.96845	-0.00537474	0.0151588	0.94496	0.0156881	1.14955
81	0.969769	-0.00582008	0.0149356	0.946043	0.0161108	1.15115
81.2	0.970524	-0.00646993	0.0147363	0.94722	0.0160727	1.15227
81.4	0.971608	-0.00701578	0.0138997	0.948459	0.0159368	1.15359
81.6	0.973656	-0.00671183	0.0145233	0.949817	0.0162721	1.15535
81.8	0.975066	-0.00700598	0.0150636	0.950777	0.017118	1.15686
82	0.976653	-0.00719245	0.0149578	0.951582	0.017425	1.15796
82.2	0.978565	-0.00703872	0.0154555	0.95234	0.0177449	1.15951
82.4	0.980392	-0.00711449	0.0156732	0.953516	0.0172102	1.16074
82.6	0.981777	-0.00664866	0.0158332	0.955007	0.0176368	1.16304
82.8	0.982865	-0.00659262	0.0159193	0.955719	0.017149	1.16381
83	0.984592	-0.00584711	0.0170196	0.957178	0.0177985	1.1653
83.2	0.985952	-0.00531587	0.0172727	0.958491	0.0173137	1.16706
83.4	0.987355	-0.00484068	0.0171914	0.959586	0.0175855	1.16789
83.6	0.98882	-0.00466828	0.0174877	0.961005	0.0177717	1.16896
83.8	0.99049	-0.00426282	0.0178345	0.962649	0.0172915	1.16985
84	0.991166	-0.00383042	0.0182052	0.96419	0.0177226	1.17125
84.2	0.992001	-0.00417877	0.0180453	0.965242	0.0174928	1.17243
84.4	0.993095	-0.00422796	0.0181121	0.966654	0.0174193	1.17336
84.6	0.99397	-0.00471658	0.0178747	0.968047	0.017192	1.1743
84.8	0.994265	-0.00563037	0.0173845	0.968421	0.0166495	1.1754
85	0.995051	-0.00655521	0.0173072	0.969813	0.016708	1.17609
85.2	0.995634	-0.00705062	0.0171629	0.97065	0.016168	1.1766
85.4	0.996754	-0.00746169	0.0171043	0.971587	0.0165158	1.1778
85.6	0.998028	-0.00687685	0.017347	0.972404	0.0165734	1.17916
85.8	0.998884	-0.00687765	0.0172226	0.973296	0.0165015	1.18002
86	1.00013	-0.0071787	0.0166839	0.974092	0.0161722	1.1813
86.2	1.00149	-0.00698569	0.0169132	0.975366	0.0163979	1.18336
86.4	1.00251	-0.00720358	0.0172552	0.975931	0.0165909	1.18501
86.6	1.00383	-0.00685084	0.0171571	0.977218	0.017317	1.18683
86.8	1.00571	-0.00627872	0.0173958	0.978288	0.0170776	1.18807
87	1.00682	-0.00583947	0.017697	0.979277	0.0173089	1.18973
87.2	1.00765	-0.00526186	0.0172375	0.97993	0.016947	1.19108
87.4	1.00848	-0.0062317	0.0168416	0.98017	0.0167719	1.19187
87.6	1.00946	-0.00656806	0.0165792	0.981049	0.0163025	1.19289
87.8	1.01074	-0.00631163	0.0165992	0.981755	0.0163599	1.19361
88	1.01197	-0.00592446	0.0166793	0.982923	0.0168414	1.19507
88.2	1.01344	-0.00594115	0.016709	0.984012	0.0168717	1.19602
88.4	1.01466	-0.00528539	0.0169609	0.985656	0.016693	1.19705
88.6	1.01556	-0.00491176	0.01655	0.986955	0.0164307	1.19807
88.8	1.01659	-0.00549786	0.0163092	0.987765	0.0165652	1.19892
89	1.0178	-0.00545722	0.0161716	0.989099	0.0168255	1.19963
89.2	1.01834	-0.00580339	0.0156239	0.989969	0.0165722	1.20047
89.4	1.02006	-0.0050312	0.01598	0.991688	0.0175484	1.20195
89.6	1.02151	-0.00490979	0.0156827	0.992563	0.0174331	1.20271
89.8	1.0232	-0.00521492	0.0160772	0.993243	0.0176072	1.20411
90	1.02475	-0.00529765	0.0159147	0.994162	0.0177341	1.2058
90.2	1.02619	-0.00506507	0.0169178	0.995667	0.0185639	1.20688
90.4	1.02756	-0.00460829	0.0173771	0.996566	0.018817	1.20785
90.6	1.02902	-0.0045489	0.0172204	0.997555	0.0189406	1.20942
90.8	1.03082	-0.00414093	0.017796	0.998527	0.0191793	1.21114
91	1.03158	-0.00434728	0.0181316	0.999546	0.0191963	1.21226
91.2	1.03273	-0.00463236	0.0184692	1.0005	0.0193221	1.21378
91.4	1.03401	-0.00520958	0.0183624	1.00119	0.0190666	1.21485
91.6	1.03508	-0.00535477	0.0182203	1.0026	0.0188108	1.21525
91.8	1.03619	-0.00532883	0.018298	1.00308	0.0189685	1.2158
92	1.03674	-0.00515249	0.0182431	1.00419	0.0190009	1.21713
92.2	1.0375	-0.00500861	0.0183135	1.00574	0.0191572	1.21867
92.4	1.03806	-0.00502484	0.017653	1.00667	0.0183831	1.2198
92.6	1.03868	-0.00586727	0.0170919	1.00708	0.0182167	1.22076
92.8	1.03942	-0.00689645	0.0169174	1.00781	0.0181309	1.22145
93	1.04018	-0.00743351	0.0169171	1.00879	0.0177848	1.22267
93.2	1.04129	-0.00789191	0.0166783	1.01002	0.0178127	1.22406
93.4	1.04291	-0.00764158	0.0165906	1.01063	0.0179062	1.22511
93.6	1.04383	-0.00804785	0.016541	1.01106	0.0174111	1.22596
93.8	1.04496	-0.00759288	0.0171947	1.01215	0.0174903	1.22781
94	1.04593	-0.00768527	0.0170386	1.01333	0.0176322	1.22848
94.2	1.04746	-0.00718564	0.0178623	1.01438	0.0182701	1.22988
94.4	1.0483	-0.00687184	0.017567	1.01479	0.0181073	1.23104
94.6	1.04977	-0.00659602	0.01792	1.0156	0.0186775	1.23285
94.8	1.05148	-0.00632561	0.0184076	1.01683	0.0191369	1.23441
95	1.05236	-0.00702398	0.0178855	1.01739	0.0186305	1.23458
95.2	1.05363	-0.00682467	0.0176563	1.01848	0.0188153	1.23586
95.4	1.05501	-0.00692543	0.0173195	1.01933	0.0191825	1.2366
95.6	1.05567	-0.00753654	0.0168606	1.02025	0.0191122	1.23709
95.8	1.05662	-0.00735771	0.0163823	1.02048	0.0189869	1.23845
96	1.05758	-0.00731866	0.0163605	1.02135	0.0192454	1.2399
96.2	1.05859	-0.00738587	0.0165339	1.02218	0.0191573	1.24088
96.4	1.05957	-0.00780197	0.0163214	1.02254	0.0184823	1.24149
96.6	1.06066	-0.00808487	0.0167933	1.02382	0.018385	1.24259
96.8	1.06173	-0.0076107	0.0170354	1.02503	0.0180457	1.24368
97	1.06283	-0.00725372	0.0171054	1.02584	0.0175491	1.24491
97.2	1.06428	-0.00618418	0.017151	1.0273	0.0178666	1.24627
97.4	1.06543	-0.0060038	0.0171645	1.02803	0.01756	1.24712
97.6	1.06633	-0.00567395	0.0178394	1.02948	0.0178761	1.24877
97.8	1.06753	-0.00542859	0.0181146	1.0308	0.0179456	1.25003
98	1.06844	-0.00590896	0.0179579	1.03162	0.0176548	1.25096
98.2	1.06956	-0.00508507	0.0182691	1.03276	0.0181178	1.25215
98.4	1.07031	-0.00516322	0.0176245	1.03378	0.017648	1.25252
98.6	1.0718	-0.0050823	0.0178846	1.0351	0.018017	1.25384
98.8	1.07312	-0.00586628	0.0175824	1.03599	0.0181275	1.25421
99	1.07401	-0.00615473	0.0168295	1.03667	0.0182418	1.2543
99.2	1.07521	-0.00576322	0.0167993	1.038	0.0189776	1.25606
99.4	1.07629	-0.00659634	0.0169121	1.03912	0.0198235	1.25739
99.6	1.07753	-0.00693245	0.0175644	1.0399	0.0203624	1.25863
99.8	1.07855	-0.00744925	0.0173714	1.04026	0.0204186	1.25967
100	1.07929	-0.00774763	0.0175465	1.04037	0.0207581	1.26022
100.2	1.08014	-0.00820985	0.0177654	1.04104	0.0207255	1.26126
100.4	1.08044	-0.0086437	0.0179002	1.04125	0.0203137	1.26218
100.6	1.0816	-0.00837057	0.0186327	1.04244	0.0204716	1.26382
100.8	1.08273	-0.00772253	0.0192209	1.0429	0.0204989	1.26473
101	1.08402	-0.00736776	0.0200614	1.04362	0.0203179	1.26583
101.2	1.08518	-0.00731421	0.0203835	1.0446	0.020329	1.2669
101.4	1.08596	-0.00773664	0.0200109	1.04513	0.0194255	1.26774
101.6	1.08682	-0.00700348	0.0202801	1.04637	0.0196368	1.26899
101.8	1.08773	-0.00670736	0.0200769	1.0474	0.0193213	1.26963
102	1.08848	-0.00593315	0.0199312	1.04864	0.0194975	1.27035
102.2	1.08938	-0.00532206	0.0196205	1.04976	0.0195717	1.27068
102.4	1.09043	-0.00500376	0.0193815	1.05067	0.0198472	1.27141
102.6	1.09139	-0.00468884	0.0195445	1.05159	0.0203635	1.27244
102.8	1.09227	-0.00444328	0.0194874	1.05239	0.0204145	1.27295
103	1.09349	-0.00392318	0.0190414	1.05396	0.0206019	1.27438
103.2	1.09469	-0.00369312	0.0192226	1.05548	0.0212113	1.2765
103.4	1.09623	-0.0039148	0.019994	1.05681	0.0221072	1.27809
103.6	1.09787	-0.00381812	0.0203261	1.0574	0.0224387	1.27919
103.8	1.0983	-0.00385436	0.0194727	1.05821	0.0220905	1.28016
104	1.09954	-0.00363255	0.019685	1.05838	0.0220027	1.28133
104.2	1.10056	-0.00412807	0.0197496	1.05942	0.0221204	1.28289
104.4	1.10129	-0.00439079	0.0198493	1.05984	0.0218968	1.28397
104.6	1.10297	-0.00442817	0.0203143	1.06111	0.0216635	1.28535
104.8	1.10378	-0.00457222	0.0206509	1.06195	0.0212239	1.28622
105	1.10465	-0.00518411	0.0205354	1.0625	0.0206014	1.28736
105.2	1.10557	-0.00546618	0.0201331	1.0631	0.0202249	1.28804
105.4	1.10631	-0.00575721	0.0193147	1.06312	0.01968	1.28891
105.6	1.10697	-0.005431	0.0192226	1.06367	0.0197235	1.28979
105.8	1.10777	-0.00589135	0.0191171	1.06409	0.0194896	1.29032
106	1.1086	-0.00652513	0.0187718	1.06463	0.0198677	1.29106
106.2	1.10945	-0.00714816	0.0186877	1.06512	0.0200961	1.29207
106.4	1.11069	-0.00664283	0.0188162	1.06603	0.0206225	1.29309
106.6	1.11177	-0.0060525	0.0190143	1.06688	0.0206645	1.29423
106.8	1.11303	-0.00533452	0.0195363	1.06802	0.020715	1.29527
107	1.11466	-0.00534814	0.0197872	1.0697	0.0212537	1.29695
107.2	1.11567	-0.00457591	0.0202282	1.07109	0.021534	1.29797
107.4	1.11679	-0.00458877	0.0200349	1.07224	0.0217773	1.29857
107.6	1.11719	-0.00435862	0.0197499	1.0735	0.0220288	1.29924
107.8	1.11734	-0.00445075	0.0193373	1.07469	0.0221301	1.3003
108	1.11821	-0.00515165	0.0193308	1.075	0.0222874	1.30093
108.2	1.11902	-0.00511054	0.0190868	1.0764	0.0225658	1.30185
108.4	1.11924	-0.0051848	0.0190581	1.07725	0.0219798	1.30257
108.6	1.11932	-0.00612628	0.0189243	1.07778	0.0211794	1.30329
108.8	1.11932	-0.00687589	0.0181086	1.07796	0.0206769	1.30381
109	1.12011	-0.00699214	0.0178896	1.07805	0.0206384	1.30436
109.2	1.12092	-0.00715223	0.0178127	1.07841	0.0207228	1.30505
109.4	1.12185	-0.00703053	0.0179131	1.07893	0.0211479	1.30574
109.6	1.12266	-0.00681525	0.0184374	1.07952	0.0211979	1.30703
109.8	1.12416	-0.00662924	0.018973	1.08023	0.0216841	1.30789
110	1.12535	-0.0067364	0.0187613	1.08025	0.0218501	1.30914
110.2	1.12665	-0.00615253	0.0192847	1.08077	0.0220259	1.31021
110.4	1.12808	-0.00527754	0.0195871	1.08149	0.0217863	1.31098
110.6	1.12915	-0.00469718	0.0198861	1.08208	0.0213284	1.31204
110.8	1.13021	-0.00474265	0.0196812	1.08294	0.0208142	1.3124
111	1.13167	-0.00489169	0.019811	1.0838	0.0207956	1.31344
111.2	1.13262	-0.00471153	0.0193593	1.08481	0.0204122	1.31364
111.4	1.13402	-0.00492645	0.0190625	1.08584	0.020428	1.31489
111.6	1.13491	-0.00477497	0.0193073	1.0864	0.0206645	1.31622
111.8	1.13676	-0.00484579	0.0194196	1.08751	0.0207721	1.31801
112	1.13772	-0.00489167	0.0195851	1.08875	0.0207395	1.31868
112.2	1.13909	-0.00449797	0.0197417	1.08986	0.0209907	1.32007
112.4	1.139	-0.00490711	0.0198614	1.09033	0.0208888	1.3211
112.6	1.13932	-0.00561255	0.0198285	1.09054	0.020722	1.32209
112.8	1.14032	-0.00483641	0.0203816	1.09168	0.0212913	1.32306
113	1.14193	-0.003653	0.0215604	1.09294	0.0222963	1.32446
113.2	1.14257	-0.00352758	0.0220967	1.09417	0.0225462	1.32547
113.4	1.14311	-0.00317033	0.0223725	1.09511	0.0223417	1.32622
113.6	1.14385	-0.00271356	0.0225565	1.09537	0.02208	1.32742
113.8	1.145	-0.00245962	0.0233007	1.09639	0.0223985	1.32816
114	1.1456	-0.00268611	0.0234277	1.09653	0.0224618	1.32877
114.2	1.14632	-0.00272073	0.0237006	1.09759	0.0223848	1.32961
114.4	1.14717	-0.00265313	0.0233431	1.09811	0.0219428	1.33001
114.6	1.1482	-0.00300988	0.0226226	1.09877	0.0216069	1.33085
114.8	1.14934	-0.00375756	0.021487	1.09879	0.0212686	1.33117
115	1.15076	-0.0038037	0.0218935	1.09983	0.0216321	1.33247
115.2	1.15237	-0.00407399	0.021666	1.10108	0.0217283	1.33359
115.4	1.15376	-0.00429969	0.0213121	1.10189	0.0219545	1.33487
115.6	1.15501	-0.00418022	0.0213723	1.1027	0.0219624	1.33622
115.8	1.15634	-0.00439521	0.0212746	1.10423	0.0223565	1.33718
116	1.15683	-0.00515415	0.021229	1.10545	0.0224255	1.33741
116.2	1.15792	-0.00580106	0.0209441	1.10543	0.0226118	1.338
116.4	1.15857	-0.00621538	0.0212931	1.10647	0.0231275	1.33902
116.6	1.15953	-0.00616081	0.0210928	1.10739	0.022678	1.3403
116.8	1.16021	-0.00587278	0.0208673	1.10846	0.0225638	1.34085
117	1.16083	-0.00572866	0.0206455	1.10892	0.0223377	1.34143
117.2	1.16066	-0.00690393	0.0199995	1.10919	0.0212871	1.34074
117.4	1.16163	-0.00688549	0.0200614	1.10956	0.0210101	1.34161
117.6	1.16273	-0.00650538	0.0207377	1.11016	0.0215746	1.34255
117.8	1.16302	-0.00656454	0.020838	1.1107	0.0216483	1.34306
118	1.16303	-0.0064044	0.0208916	1.11083	0.0218124	1.34367
118.2	1.16318	-0.00629246	0.0206083	1.11124	0.021411	1.34461
118.4	1.16392	-0.00615069	0.020164	1.11139	0.0213208	1.34501
118.6	1.16469	-0.00571906	0.0198551	1.11187	0.0216831	1.34615
118.8	1.1651	-0.00595417	0.0190633	1.11209	0.0213095	1.34671
119	1.16606	-0.00518665	0.0197437	1.1133	0.022072	1.34827
119.2	1.1671	-0.00522228	0.0196497	1.11386	0.0220464	1.34897
119.4	1.16763	-0.00537293	0.0194743	1.11423	0.022244	1.34993
119.6	1.16848	-0.00466618	0.0198095	1.11502	0.0221806	1.35076
119.8	1.16886	-0.0045814	0.0199018	1.11573	0.0227245	1.35119
120	1.1697	-0.00521664	0.0197987	1.11629	0.0227493	1.35201
120.2	1.17086	-0.00496339	0.019536	1.11646	0.0228054	1.35299
120.4	1.17174	-0.00450987	0.0200979	1.11757	0.0232261	1.35447
120.6	1.17235	-0.0042645	0.0197276	1.11787	0.0230403	1.35543
120.8	1.17291	-0.00416022	0.0194106	1.11775	0.023164	1.35539
121	1.17374	-0.00448657	0.0196719	1.11834	0.0233845	1.35635
121.2	1.17453	-0.00518798	0.0191762	1.11891	0.023192	1.35706
121.4	1.17565	-0.00501976	0.0200597	1.1201	0.0236949	1.35912
121.6	1.17648	-0.00502	0.0202798	1.12123	0.0243017	1.35952
121.8	1.17707	-0.00472184	0.0200935	1.12214	0.0243303	1.3601
122	1.17851	-0.00408501	0.020718	1.12326	0.0251262	1.36136
122.2	1.17972	-0.00413516	0.0207805	1.12424	0.0251178	1.36231
122.4	1.18075	-0.0040376	0.0207917	1.12513	0.0254942	1.36291
122.6	1.18208	-0.00360748	0.0209285	1.12625	0.0256019	1.36397
122.8	1.18374	-0.00371718	0.0212406	1.12722	0.0253889	1.36477
123	1.18509	-0.00394349	0.0216513	1.12813	0.0255472	1.36594
123.2	1.18622	-0.00452948	0.021194	1.12892	0.0252001	1.36615
123.4	1.18723	-0.00440572	0.0213411	1.12996	0.0255055	1.36764
123.6	1.18829	-0.00438423	0.0213513	1.13054	0.0254283	1.36811
123.8	1.1889	-0.00474432	0.021823	1.13124	0.0251103	1.36896
124	1.18985	-0.00506666	0.0219451	1.13165	0.0247982	1.3696
124.2	1.19031	-0.00518382	0.0219054	1.13156	0.0244987	1.36972
124.4	1.19027	-0.00539647	0.0213809	1.13161	0.0239861	1.3697
124.6	1.19064	-0.00581959	0.0209186	1.13129	0.0233432	1.36974
124.8	1.19089	-0.0059548	0.0206343	1.13148	0.0231146	1.37008
125	1.19106	-0.00642934	0.020589	1.13256	0.0232189	1.37112
125.2	1.19111	-0.00630757	0.0206298	1.13317	0.0230892	1.37212
125.4	1.19176	-0.00605584	0.0211494	1.13411	0.0232064	1.37272
125.6	1.19257	-0.00560377	0.0212272	1.13454	0.0234747	1.37294
125.8	1.19345	-0.00522521	0.0211312	1.13498	0.0231472	1.37374
126	1.19496	-0.00495634	0.0219704	1.13556	0.0234537	1.37494
126.2	1.19544	-0.00498438	0.02243	1.1362	0.0236602	1.37554
126.4	1.19609	-0.00460288	0.0229106	1.13675	0.0237299	1.37601
126.6	1.19745	-0.00401589	0.0232969	1.13792	0.0237189	1.37745
126.8	1.19837	-0.00449262	0.0232063	1.13805	0.0238405	1.37799
127	1.19939	-0.00456525	0.023259	1.1393	0.0244513	1.37998
127.2	1.20055	-0.00416927	0.0228807	1.14032	0.0250798	1.38139
127.4	1.2014	-0.00410463	0.0228248	1.14108	0.0251979	1.38292
127.6	1.20229	-0.00435778	0.0229257	1.14165	0.0250592	1.3838
127.8	1.2026	-0.00438985	0.0232398	1.14264	0.024946	1.38418
128	1.20329	-0.00448106	0.023064	1.1432	0.0251395	1.38475
128.2	1.20333	-0.00477156	0.0223574	1.1435	0.0249933	1.3851
128.4	1.2035	-0.00501573	0.0219828	1.14431	0.0244751	1.38539
128.6	1.20448	-0.00499712	0.0226117	1.14527	0.0248865	1.38625
128.8	1.20514	-0.00455564	0.0228412	1.14638	0.025018	1.38686
129	1.2052	-0.00407226	0.0230276	1.14723	0.0247755	1.38769
129.2	1.20569	-0.00375496	0.0233654	1.14788	0.0244866	1.38819
129.4	1.20686	-0.00352344	0.023654	1.14839	0.0240405	1.3883
129.6	1.208	-0.00335971	0.023766	1.14881	0.0241238	1.38893
129.8	1.20923	-0.00318273	0.0241573	1.14962	0.0241193	1.38957
130	1.21017	-0.00305283	0.0244916	1.15006	0.0243525	1.39
130.2	1.21054	-0.00268933	0.0242965	1.15022	0.0245238	1.39053
130.4	1.21158	-0.00224365	0.0242211	1.15062	0.0247038	1.39144
130.6	1.21245	-0.00255079	0.0236607	1.15081	0.0246913	1.39238
130.8	1.21366	-0.00255526	0.0234988	1.15122	0.0248665	1.39305
131	1.21438	-0.00277287	0.0233051	1.15185	0.0249742	1.39446
131.2	1.21512	-0.00304112	0.0225299	1.15158	0.0245355	1.39495
131.4	1.21534	-0.00336534	0.0222439	1.15175	0.0240811	1.39548
131.6	1.21621	-0.00414306	0.0223886	1.15255	0.0241303	1.39617
131.8	1.21659	-0.00486658	0.021974	1.15272	0.0242728	1.39634
132	1.21695	-0.00534686	0.0217181	1.15308	0.0240591	1.3968
132.2	1.21742	-0.00557122	0.021256	1.15365	0.0241126	1.39755
132.4	1.21813	-0.00598781	0.0214245	1.15424	0.0240001	1.39786
132.6	1.21935	-0.00572721	0.0215273	1.15492	0.0243579	1.39878
132.8	1.22011	-0.00513035	0.0219933	1.15592	0.0243619	1.399
133	1.22066	-0.0050696	0.0224415	1.15712	0.0246982	1.40025
133.2	1.22117	-0.00529093	0.0228333	1.15783	0.0245715	1.40042
133.4	1.22226	-0.00517091	0.0232686	1.15853	0.0244548	1.40149
133.6	1.2233	-0.00445013	0.0234667	1.15967	0.025029	1.40308
133.8	1.22415	-0.00393426	0.0240607	1.16072	0.0252057	1.40441
134	1.22542	-0.0034129	0.02424	1.16173	0.02559	1.40556
134.2	1.22637	-0.00308364	0.0242425	1.16244	0.0255251	1.40665
134.4	1.22744	-0.00246587	0.02473	1.16369	0.0259212	1.40812
134.6	1.22812	-0.00278828	0.0246235	1.16457	0.0259518	1.40855
134.8	1.2288	-0.00249225	0.0245674	1.16554	0.0260329	1.41014
135	1.22935	-0.00271021	0.0242248	1.16647	0.0260615	1.4111
135.2	1.23022	-0.00290154	0.0245516	1.16756	0.0263072	1.41222
135.4	1.23036	-0.00332691	0.0242275	1.16788	0.02642	1.41246
135.6	1.23085	-0.00386396	0.0237217	1.16823	0.0262223	1.41313
135.8	1.23123	-0.00407528	0.0234366	1.16849	0.0261606	1.41388
136	1.23122	-0.00420621	0.0233126	1.16861	0.0257633	1.41412
136.2	1.23231	-0.00426462	0.0231579	1.1688	0.0258857	1.41502
136.4	1.23244	-0.00469227	0.0231633	1.16894	0.0259161	1.41509
136.6	1.23286	-0.004453	0.0229085	1.16919	0.0261899	1.41549
136.8	1.23369	-0.00468662	0.0232751	1.16975	0.0260784	1.41589
137	1.23396	-0.00493504	0.0236107	1.1705	0.0256123	1.41677
137.2	1.23406	-0.00509708	0.0232086	1.16992	0.0248293	1.41633
137.4	1.23521	-0.00516388	0.0231742	1.17041	0.0251116	1.41731
137.6	1.23665	-0.00451597	0.0233196	1.17106	0.0253151	1.41798
137.8	1.23809	-0.00436469	0.0236504	1.17181	0.0256581	1.41868
138	1.23931	-0.00429731	0.0235655	1.1723	0.0255918	1.41911
138.2	1.23968	-0.00461437	0.0230606	1.17261	0.0250386	1.41937
138.4	1.24034	-0.00450097	0.0233623	1.17301	0.0249609	1.42001
138.6	1.24092	-0.00475092	0.0230574	1.17342	0.024906	1.41983
138.8	1.24193	-0.00439704	0.0230576	1.17382	0.0251182	1.4215
139	1.2429	-0.00427705	0.0228981	1.17498	0.0251921	1.42156
139.2	1.24305	-0.00480631	0.023107	1.17554	0.0250068	1.42212
139.4	1.24348	-0.00474644	0.0227427	1.17528	0.0246929	1.42244
139.6	1.24421	-0.00419101	0.0233465	1.17642	0.0248737	1.42354
139.8	1.24496	-0.0042413	0.0239122	1.17708	0.0253511	1.42469
140	1.24558	-0.00414583	0.0242639	1.17729	0.0252739	1.42562
140.2	1.24623	-0.00430756	0.0245611	1.17784	0.0253638	1.42658
140.4	1.24668	-0.00453195	0.0247737	1.17869	0.0254009	1.42757
140.6	1.24728	-0.00440069	0.0244894	1.17911	0.025562	1.42871
140.8	1.24776	-0.00451864	0.0248286	1.18008	0.0252215	1.42985
141	1.24844	-0.00409205	0.0252711	1.18097	0.025484	1.43099
141.2	1.2497	-0.00321069	0.0253086	1.18127	0.026133	1.43202
141.4	1.25078	-0.00295204	0.0254128	1.1824	0.0266721	1.43337
141.6	1.25221	-0.00254012	0.0255509	1.18315	0.0269536	1.43381
141.8	1.2525	-0.00259127	0.0255875	1.18392	0.027035	1.43471
142	1.25239	-0.00310869	0.024954	1.18374	0.0262717	1.43524
142.2	1.2531	-0.0026285	0.0251013	1.18458	0.0263009	1.43599
142.4	1.25356	-0.00214395	0.0250697	1.18478	0.0262457	1.43609
142.6	1.2546	-0.00192276	0.025309	1.1857	0.0264035	1.43643
142.8	1.25569	-0.00150744	0.0252073	1.18644	0.0267459	1.43716
143	1.25656	-0.00167273	0.0250474	1.1875	0.0263823	1.43725
143.2	1.25747	-0.0018924	0.0253281	1.18784	0.0267075	1.43793
143.4	1.2585	-0.00190046	0.0257972	1.18832	0.0269261	1.43831
143.6	1.25971	-0.00211492	0.0259416	1.18913	0.0272226	1.43846
143.8	1.25997	-0.00281469	0.0256285	1.18908	0.0267163	1.43916
144	1.26109	-0.00303026	0.0256927	1.18936	0.0266246	1.4399
144.2	1.2616	-0.00343438	0.0256891	1.19007	0.0264954	1.43991
144.4	1.26203	-0.0037036	0.0256972	1.19069	0.0268368	1.44076
144.6	1.26198	-0.00351533	0.0248338	1.19082	0.0269722	1.44142
144.8	1.26265	-0.00317181	0.0252284	1.19156	0.0267815	1.44184
145	1.26368	-0.00288871	0.0253465	1.19158	0.027307	1.4429
145.2	1.26449	-0.00221742	0.0253251	1.1923	0.027663	1.44398
145.4	1.26503	-0.00231135	0.0248235	1.19321	0.0276888	1.44451
145.6	1.26604	-0.0022329	0.0250451	1.19386	0.0277612	1.44542
145.8	1.26616	-0.00206567	0.0251358	1.19432	0.0278284	1.44666
146	1.26708	-0.00184745	0.0252079	1.19472	0.0281026	1.44821
146.2	1.26834	-0.00165678	0.0256855	1.19619	0.0285359	1.44947
146.4	1.26874	-0.00257082	0.0251445	1.19634	0.0278418	1.44993
146.6	1.26982	-0.00314079	0.0254493	1.19751	0.0276281	1.45089
146.8	1.2708	-0.00325555	0.0255125	1.19825	0.0279073	1.45182
147	1.2718	-0.00412027	0.025803	1.19885	0.0276284	1.45276
147.2	1.27258	-0.00428569	0.0256081	1.19922	0.0278035	1.45362
147.4	1.2729	-0.00488441	0.0255299	1.19958	0.0271081	1.45422
147.6	1.27372	-0.00511544	0.0252583	1.19989	0.0268893	1.4546
147.8	1.27306	-0.00602956	0.0249422	1.19998	0.0266356	1.45492
148	1.27363	-0.00648063	0.024527	1.20061	0.0264546	1.45517
148.2	1.27369	-0.0068459	0.0242516	1.20125	0.0264208	1.45507
148.4	1.27314	-0.00731078	0.0239874	1.20137	0.0262795	1.45541
148.6	1.27326	-0.00780177	0.0230779	1.20102	0.0261499	1.45521
148.8	1.27379	-0.0076116	0.0231622	1.20108	0.0262394	1.45474
149	1.27383	-0.00747467	0.022683	1.2009	0.0266486	1.45503
149.2	1.27447	-0.00651939	0.0232908	1.20215	0.0272719	1.45584
149.4	1.27513	-0.00581905	0.0230977	1.20258	0.027098	1.45578
149.6	1.27547	-0.00581933	0.0232882	1.20298	0.0272978	1.45642
149.8	1.27556	-0.00560238	0.0237761	1.20354	0.0279933	1.45692
150	1.2761	-0.00548339	0.0236388	1.20361	0.0282067	1.45762
150.2	1.2759	-0.00606441	0.0237798	1.20394	0.027711	1.45787
150.4	1.27606	-0.00595679	0.023786	1.20391	0.0271878	1.45846
150.6	1.27711	-0.00586908	0.0244517	1.20513	0.0271239	1.45923
150.8	1.27882	-0.00525847	0.0253416	1.20583	0.02748	1.46026
151	1.27955	-0.00489781	0.0253536	1.20655	0.026857	1.46091
151.2	1.27982	-0.00443923	0.025134	1.20691	0.0261639	1.46128
151.4	1.28094	-0.00380589	0.0254158	1.20757	0.0258329	1.46181
151.6	1.28228	-0.00302706	0.0258977	1.20845	0.0260903	1.46274
151.8	1.28252	-0.00357544	0.0255433	1.2088	0.026223	1.46342
152	1.28371	-0.00343038	0.0255993	1.2094	0.0259989	1.46452
152.2	1.28422	-0.00345542	0.0255016	1.20969	0.0264146	1.46519
152.4	1.28513	-0.00377658	0.025625	1.21016	0.0269213	1.46626
152.6	1.28612	-0.00399535	0.0254459	1.21056	0.0278712	1.46701
152.8	1.28754	-0.00313064	0.025905	1.21195	0.0288912	1.46836
153	1.28847	-0.00275143	0.0261065	1.21281	0.02945	1.46979
153.2	1.28927	-0.00195106	0.0265402	1.21403	0.0303947	1.47113
153.4	1.28977	-0.00251182	0.0254454	1.21439	0.0302007	1.47128
153.6	1.29029	-0.00262783	0.0253798	1.21524	0.0306008	1.47192
153.8	1.29073	-0.00262094	0.0252791	1.21536	0.0303831	1.47239
154	1.29124	-0.00273706	0.0251623	1.21564	0.0302156	1.47326
154.2	1.2912	-0.00352404	0.0249808	1.21626	0.0294468	1.47374
154.4	1.29159	-0.00407077	0.024699	1.21668	0.0288134	1.4737
154.6	1.29284	-0.00458758	0.0245022	1.21752	0.0284883	1.47406
154.8	1.29343	-0.00493264	0.0243918	1.21769	0.0280878	1.47427
155	1.29335	-0.00507598	0.0235851	1.21848	0.0269335	1.47421
155.2	1.29396	-0.0051105	0.0237275	1.219	0.0264625	1.47454
155.4	1.29485	-0.00462409	0.0238355	1.21932	0.0263499	1.47516
155.6	1.29575	-0.00417454	0.0241373	1.22008	0.0268324	1.47633
155.8	1.29572	-0.00488083	0.0242048	1.22046	0.0268775	1.47646
156	1.29584	-0.0051693	0.0238519	1.22085	0.0266081	1.47687
156.2	1.29587	-0.00545656	0.023573	1.22125	0.0266491	1.47721
156.4	1.29647	-0.00501522	0.0241903	1.22189	0.0274005	1.47815
156.6	1.29627	-0.00492025	0.0237267	1.22206	0.0275039	1.47843
156.8	1.29678	-0.00438628	0.0239623	1.22257	0.0275631	1.47952
157	1.29697	-0.00414129	0.0238451	1.22315	0.0273639	1.4802
157.2	1.29713	-0.00384852	0.0237335	1.22342	0.0274103	1.48041
157.4	1.2978	-0.00384706	0.0236448	1.22402	0.0273209	1.48119
157.6	1.29895	-0.00312897	0.0241284	1.22451	0.0275464	1.48182
157.8	1.29973	-0.00283301	0.0243265	1.22497	0.0280664	1.48285
158	1.30043	-0.00295639	0.0243194	1.2253	0.0284363	1.4835
158.2	1.30084	-0.00310349	0.024366	1.22541	0.0286061	1.48364
158.4	1.30162	-0.00310427	0.0246474	1.22566	0.0289094	1.48419
158.6	1.30274	-0.00325203	0.0248553	1.22612	0.0294985	1.48543
158.8	1.30332	-0.0037454	0.025163	1.22628	0.0297891	1.48615
159	1.30417	-0.00299975	0.0258539	1.22757	0.0303239	1.4876
159.2	1.30514	-0.00293646	0.0263954	1.22826	0.0313186	1.48853
159.4	1.30589	-0.00323354	0.0263086	1.22798	0.0313138	1.48855
159.6	1.30702	-0.00319654	0.0267502	1.22884	0.0317014	1.48913
159.8	1.30674	-0.00393312	0.0269135	1.22881	0.0315745	1.48876
160	1.30636	-0.00410271	0.0263976	1.22885	0.0312263	1.48951
160.2	1.30661	-0.00464789	0.0265074	1.22865	0.0306115	1.48957
160.4	1.30699	-0.0049651	0.0262774	1.22899	0.0298826	1.48984
160.6	1.30742	-0.00525244	0.025725	1.22871	0.0299707	1.49009
160.8	1.30799	-0.00513536	0.0260505	1.22922	0.0299424	1.49097
161	1.30884	-0.00507599	0.0260766	1.22998	0.0296427	1.49168
161.2	1.3098	-0.00477128	0.0261597	1.23016	0.0296497	1.49185
161.4	1.31096	-0.00444856	0.0259202	1.23092	0.0292353	1.49262
161.6	1.31205	-0.00468176	0.0256336	1.23084	0.0291037	1.4931
161.8	1.31279	-0.00475583	0.0252603	1.23121	0.0288677	1.49324
162	1.31355	-0.00465303	0.0252254	1.23129	0.0286274	1.49329
162.2	1.31429	-0.00406596	0.0254964	1.23233	0.0290559	1.49403
162.4	1.31492	-0.00414059	0.0254248	1.23298	0.0286477	1.49481
162.6	1.31543	-0.00415539	0.0255568	1.23365	0.0290195	1.49539
162.8	1.31629	-0.0036978	0.0257215	1.23473	0.0296658	1.49659
163	1.31723	-0.00295112	0.0257482	1.23595	0.0300155	1.49754
163.2	1.31786	-0.00290333	0.0253762	1.23649	0.0300946	1.49745
163.4	1.31821	-0.00312851	0.0249722	1.2364	0.0295625	1.49779
163.6	1.31837	-0.00293418	0.0251359	1.23714	0.0297798	1.49856
163.8	1.31854	-0.00306389	0.0251927	1.23765	0.0301823	1.49911
164	1.31865	-0.00328729	0.02495	1.23801	0.0295757	1.50006
164.2	1.31931	-0.00351426	0.0247908	1.23828	0.0293847	1.50004
164.4	1.32071	-0.00302082	0.024748	1.23889	0.0300663	1.50111
164.6	1.32118	-0.00220032	0.0249552	1.23856	0.030823	1.50193
164.8	1.3219	-0.00230038	0.0250839	1.23905	0.0303563	1.50253
165	1.32267	-0.00231789	0.0250295	1.23941	0.0301164	1.50277
165.2	1.3231	-0.00207189	0.024882	1.23958	0.0300099	1.50319
165.4	1.32362	-0.00194889	0.024605	1.23973	0.0294815	1.50303
165.6	1.32437	-0.002121	0.02471	1.24001	0.0299574	1.5035
165.8	1.32455	-0.00202844	0.0246911	1.24064	0.0297694	1.50343
166	1.32474	-0.00160547	0.024902	1.2411	0.0299819	1.50426
166.2	1.3252	-0.00145479	0.0248056	1.24186	0.0300895	1.50468
166.4	1.3257	-0.00177931	0.0253811	1.24223	0.0294907	1.50496
166.6	1.32577	-0.00207619	0.025508	1.24294	0.0298244	1.50566
166.8	1.32645	-0.00196119	0.0252779	1.24378	0.0295059	1.50659
167	1.32651	-0.00220584	0.0249462	1.24347	0.029221	1.50619
167.2	1.32688	-0.00239352	0.0253254	1.24396	0.0291709	1.50679
167.4	1.32717	-0.00241074	0.025365	1.2442	0.0290991	1.50812
167.6	1.32758	-0.00220628	0.025719	1.24472	0.0294478	1.50886
167.8	1.32817	-0.0021812	0.0258814	1.24516	0.0294073	1.5095
168	1.32868	-0.00255602	0.0259114	1.24531	0.0290915	1.50994
168.2	1.32945	-0.0022692	0.0261775	1.24592	0.0297197	1.51072
168.4	1.33029	-0.0019896	0.0264248	1.24639	0.0301253	1.51161
168.6	1.331	-0.00210537	0.0264908	1.24672	0.030065	1.51221
168.8	1.33212	-0.00241521	0.0264682	1.24751	0.0301368	1.51278
169	1.33263	-0.00262235	0.0262575	1.24788	0.030209	1.51291
169.2	1.33352	-0.00245129	0.0263342	1.24827	0.0306023	1.51373
169.4	1.3342	-0.00264057	0.0261479	1.2487	0.0310131	1.51308
169.6	1.33507	-0.00272671	0.0263185	1.24951	0.0311921	1.51434
169.8	1.33527	-0.00249424	0.02657	1.2504	0.0311723	1.51503
170	1.33611	-0.00282235	0.0266951	1.25097	0.0312415	1.51572
170.2	1.33725	-0.00281002	0.026967	1.25124	0.031302	1.51634
170.4	1.33749	-0.00337124	0.0274731	1.25217	0.0310082	1.51723
170.6	1.33795	-0.00368402	0.0276119	1.2528	0.0313163	1.51823
170.8	1.33859	-0.0030699	0.0277813	1.25331	0.0311106	1.51897
171	1.33895	-0.00280018	0.0281301	1.25322	0.0309795	1.51882
171.2	1.34012	-0.00201557	0.0287226	1.25433	0.0313515	1.52041
171.4	1.34045	-0.00155781	0.0286957	1.25487	0.0315726	1.5213
171.6	1.34087	-0.00090396	0.0289203	1.25595	0.031875	1.52208
171.8	1.34189	-0.00030786	0.0289588	1.25678	0.03228	1.52275
172	1.34227	-0.00030362	0.0289675	1.25742	0.0325522	1.52305
172.2	1.34229	0.00012764	0.0290029	1.25861	0.033157	1.52411
172.4	1.34249	0.00054685	0.0287937	1.2591	0.0331456	1.52455
172.6	1.34355	0.00102332	0.0290393	1.25933	0.0335493	1.52545
172.8	1.34318	0.00099571	0.0288434	1.25932	0.0331704	1.52585
173	1.34334	0.00074254	0.0283569	1.25905	0.0329523	1.52582
173.2	1.34402	0.00135093	0.0285774	1.25915	0.0334354	1.5264
173.4	1.34446	0.00100259	0.0284467	1.25951	0.033309	1.5263
173.6	1.34482	0.00123014	0.0285731	1.26029	0.0330741	1.52747
173.8	1.34491	0.00103004	0.0286911	1.26087	0.0329384	1.52792
174	1.34518	-0.00015169	0.0286583	1.26024	0.0325904	1.52842
174.2	1.34613	-0.00031807	0.0281926	1.26026	0.032514	1.52954
174.4	1.34609	-0.00135163	0.0279622	1.26078	0.0323726	1.52954
174.6	1.34669	-0.00208721	0.0276055	1.26048	0.0319836	1.52983
174.8	1.34711	-0.00221531	0.0271198	1.26071	0.031735	1.5301
175	1.34785	-0.0022994	0.0267215	1.26066	0.0311072	1.52985
175.2	1.34847	-0.00273877	0.0262582	1.2613	0.0309579	1.53065
175.4	1.34915	-0.00289195	0.0260572	1.2623	0.0308826	1.53092
175.6	1.34944	-0.00301604	0.0255583	1.26309	0.0306476	1.53149
175.8	1.34991	-0.00333799	0.0251588	1.26367	0.0304362	1.5316
176	1.35004	-0.00368102	0.0250342	1.26458	0.0306612	1.53228
176.2	1.35071	-0.00313743	0.0253769	1.26575	0.0310588	1.53321
176.4	1.35086	-0.00269925	0.0250659	1.26617	0.0308455	1.53336
176.6	1.35117	-0.00296752	0.0251088	1.26664	0.0311703	1.53396
176.8	1.35116	-0.00330325	0.0247036	1.26691	0.0307231	1.5342
177	1.35231	-0.00297251	0.024861	1.26769	0.0310654	1.535
177.2	1.35366	-0.00223683	0.0257419	1.26824	0.0316378	1.5358
177.4	1.35381	-0.00279343	0.0256825	1.26871	0.0319245	1.53596
177.6	1.35427	-0.00210402	0.0261347	1.26977	0.0325544	1.53686
177.8	1.35531	-0.0019407	0.0271121	1.27045	0.0331278	1.53765
178	1.35609	-0.00245554	0.0269608	1.27008	0.0332016	1.53816
178.2	1.35706	-0.00205487	0.0267866	1.27065	0.0334341	1.53867
178.4	1.35729	-0.00237171	0.0271693	1.27041	0.0336348	1.53888
178.6	1.35812	-0.00239466	0.0273202	1.27097	0.0337414	1.53971
178.8	1.35915	-0.00206553	0.0280341	1.27156	0.0342467	1.54059
179	1.35983	-0.00203655	0.0285636	1.27196	0.0337795	1.54124
179.2	1.36038	-0.00192383	0.0288269	1.27242	0.0336926	1.5419
179.4	1.36113	-0.00186723	0.0292543	1.27283	0.0339902	1.54258
179.6	1.36108	-0.00244002	0.029192	1.27263	0.0336093	1.54313
179.8	1.36166	-0.00228157	0.0294314	1.27301	0.0336325	1.54342
180	1.36198	-0.00228979	0.0299814	1.27329	0.0337409	1.54365
180.2	1.36253	-0.00199939	0.0298726	1.27366	0.0335965	1.54378
180.4	1.36336	-0.00234854	0.029471	1.27383	0.0335182	1.54415
180.6	1.36397	-0.00318796	0.0296324	1.27398	0.0331904	1.54495
180.8	1.36439	-0.00351536	0.0294272	1.27405	0.0327053	1.5455
181	1.36495	-0.00365728	0.0293711	1.2747	0.0328258	1.54622
181.2	1.36552	-0.00383277	0.0293767	1.2747	0.0330432	1.54603
181.4	1.36595	-0.004143	0.0294694	1.275	0.0333082	1.54624
181.6	1.36644	-0.00402438	0.0297239	1.27556	0.0335933	1.54619
181.8	1.36671	-0.00392044	0.0292895	1.2758	0.0334246	1.54606
182	1.36706	-0.0040315	0.0286163	1.27623	0.0327428	1.54597
182.2	1.36795	-0.00313613	0.0288763	1.27678	0.0331142	1.54658
182.4	1.36837	-0.00307354	0.0290529	1.27721	0.0334328	1.54709
182.6	1.36937	-0.00247264	0.0292561	1.27826	0.0338529	1.54763
182.8	1.37007	-0.00174174	0.0299255	1.27841	0.0342471	1.54826
183	1.37016	-0.00126769	0.0293759	1.27834	0.0339139	1.54886
183.2	1.37085	2.07e-06	0.0292196	1.27899	0.0345551	1.55015
183.4	1.37096	-0.00026015	0.0290242	1.27938	0.0345881	1.55109
183.6	1.37088	-0.00017478	0.0286327	1.2792	0.0341281	1.55116
183.8	1.3721	0.00038345	0.0290171	1.27978	0.0345159	1.5522
184	1.3725	0.00047476	0.0290792	1.27964	0.034283	1.55262
184.2	1.37363	0.00106667	0.0287832	1.28012	0.0344191	1.55363
184.4	1.37412	0.00071284	0.0287773	1.28028	0.0339788	1.55393
184.6	1.37408	7.305e-05	0.0287392	1.28025	0.0334597	1.55446
184.8	1.37417	-0.0001425	0.0284257	1.28103	0.0335922	1.55501
185	1.37409	-0.00073313	0.0280876	1.28113	0.0336087	1.55563
185.2	1.37491	-0.00100413	0.0286578	1.28155	0.0342187	1.55634
185.4	1.37532	-0.00079425	0.029017	1.28193	0.0346409	1.55712
185.6	1.3752	-0.00122599	0.0287752	1.2822	0.0345603	1.55681
185.8	1.37531	-0.00116643	0.0281301	1.2825	0.0343106	1.55703
186	1.37594	-0.00109827	0.0290365	1.28349	0.0348185	1.55759
186.2	1.37621	-0.00097846	0.0290994	1.284	0.0354533	1.55779
186.4	1.37658	-0.0010903	0.0293674	1.28489	0.0359741	1.55827
186.6	1.3773	-0.00102975	0.0295305	1.28526	0.0359735	1.55882
186.8	1.37773	-0.00149605	0.0294516	1.28565	0.035683	1.55901
187	1.3781	-0.0017558	0.0287258	1.28596	0.0353459	1.55982
187.2	1.37911	-0.00191414	0.0288942	1.28724	0.0356653	1.56091
187.4	1.37927	-0.00301645	0.0287365	1.28764	0.0350344	1.56112
187.6	1.38018	-0.0035583	0.0288032	1.28755	0.0346793	1.56114
187.8	1.38209	-0.00300709	0.0297843	1.2889	0.0349561	1.56243
188	1.38258	-0.00302378	0.0294651	1.28887	0.0344751	1.56234
188.2	1.38317	-0.0035733	0.0296323	1.28925	0.0339353	1.56218
188.4	1.38307	-0.00383755	0.0296463	1.28959	0.0334462	1.56197
188.6	1.38342	-0.00388188	0.0297379	1.29	0.0333337	1.56226
188.8	1.38366	-0.00369374	0.0292671	1.2902	0.033398	1.56274
189	1.3834	-0.00438751	0.0288773	1.28992	0.0330544	1.5628
189.2	1.38468	-0.00355488	0.0294891	1.2911	0.0342201	1.56399
189.4	1.38478	-0.00287234	0.0296157	1.2914	0.0346263	1.56427
189.6	1.38485	-0.00228843	0.0294504	1.29177	0.0346912	1.56468
189.8	1.38443	-0.0018614	0.0296656	1.29258	0.0352826	1.56526
190	1.38416	-0.00150162	0.0297641	1.293	0.035456	1.56577
190.2	1.38436	-0.00175788	0.0292418	1.29298	0.0353181	1.56563
190.4	1.38476	-0.00184894	0.0291592	1.29295	0.0352368	1.5661
190.6	1.38458	-0.00208057	0.0285954	1.29304	0.0347954	1.56594
190.8	1.38518	-0.00259067	0.0283033	1.29334	0.0345065	1.56586
191	1.38503	-0.00247219	0.0278874	1.2932	0.0343994	1.56659
191.2	1.38563	-0.00204344	0.0284432	1.29423	0.0345215	1.56776
191.4	1.38587	-0.00230204	0.0285364	1.29498	0.0347359	1.56907
191.6	1.38672	-0.00228484	0.0290858	1.29522	0.0350456	1.56981
191.8	1.3878	-0.00140693	0.0296491	1.29633	0.034993	1.57107
192	1.38763	-0.00184906	0.0290227	1.29608	0.0344643	1.57118
192.2	1.38787	-0.00246617	0.028646	1.29636	0.0336671	1.57116
192.4	1.38831	-0.00154739	0.0290664	1.29718	0.0339317	1.57186
192.6	1.38894	-0.00187164	0.0287593	1.29739	0.0336578	1.57209
192.8	1.38983	-0.00232912	0.028505	1.29724	0.0338315	1.57261
193	1.39038	-0.00293159	0.0288155	1.29792	0.0339653	1.57267
193.2	1.39156	-0.00217743	0.0294649	1.29909	0.0348121	1.57402
193.4	1.39195	-0.00209619	0.0295943	1.29926	0.0346984	1.57434
193.6	1.39239	-0.00203347	0.0296098	1.29944	0.0347638	1.5748
193.8	1.39306	-0.00225646	0.0300087	1.29936	0.0345415	1.57498
194	1.39271	-0.00292492	0.0291459	1.29829	0.0339959	1.57462
194.2	1.39321	-0.00373309	0.0292132	1.29804	0.0341324	1.57453
194.4	1.39345	-0.00369945	0.0289935	1.29802	0.0339898	1.57506
194.6	1.39384	-0.00357565	0.028901	1.29873	0.0345654	1.5756
194.8	1.39443	-0.00350776	0.0292087	1.29871	0.035049	1.57637
195	1.39438	-0.0031884	0.0293766	1.29864	0.0352343	1.57746
195.2	1.3945	-0.0029409	0.029547	1.29933	0.0355053	1.57816
195.4	1.39487	-0.00318158	0.0290879	1.29918	0.0357146	1.57898
195.6	1.39563	-0.00276409	0.0295935	1.29917	0.0358307	1.57982
195.8	1.39596	-0.00243241	0.0291214	1.29975	0.0349396	1.58012
196	1.39621	-0.00251876	0.028596	1.29994	0.0344856	1.57994
196.2	1.39718	-0.00227873	0.0285834	1.30072	0.034614	1.58026
196.4	1.39718	-0.0017452	0.0288854	1.30155	0.0349922	1.5813
196.6	1.39714	-0.00193308	0.0283854	1.30154	0.0342477	1.5814
196.8	1.39779	-0.00170909	0.0292266	1.30246	0.0345615	1.5822
197	1.39849	-0.00105351	0.0298886	1.30356	0.0351528	1.58268
197.2	1.39914	-0.00048188	0.0306356	1.30462	0.0355681	1.58381
197.4	1.39999	-0.00103299	0.0303592	1.30488	0.0356007	1.58392
197.6	1.4004	-0.00109494	0.0306613	1.30516	0.0357556	1.58445
197.8	1.40097	-0.00091536	0.0311699	1.30626	0.0356658	1.58572
198	1.40069	-0.0015949	0.0307292	1.30647	0.0358224	1.58642
198.2	1.40166	-0.00156991	0.0312789	1.30693	0.0363712	1.58711
198.4	1.40242	-0.00090147	0.0316623	1.30757	0.0371034	1.58817
198.6	1.40272	-0.00050309	0.0318708	1.30809	0.0376547	1.58849
198.8	1.40279	-0.00080078	0.032119	1.30796	0.037462	1.58918
199	1.40339	-0.00125563	0.0324176	1.30848	0.0372069	1.58966
199.2	1.4035	-0.00123582	0.0316437	1.30877	0.0367281	1.58995
199.4	1.40428	-0.00117823	0.0313033	1.30861	0.0363849	1.59052
199.6	1.40476	-0.00132912	0.0316039	1.3092	0.0362132	1.59082
199.8	1.40515	-0.00141672	0.0310479	1.30999	0.0357714	1.59023
199.99	1.40538	-0.00140256	0.0312014	1.3103	0.0358316	1.59045
200.19	1.40572	-0.00145776	0.0312574	1.31073	0.035752	1.59088
200.39	1.40566	-0.0009476	0.0312701	1.31075	0.0354811	1.59141
200.59	1.40631	-0.00054942	0.0316597	1.31107	0.035286	1.59186
200.79	1.40743	-1.358e-05	0.0327508	1.31213	0.0361568	1.59265
200.99	1.40799	-0.00020388	0.0327419	1.31259	0.0367106	1.59294
201.19	1.40844	-0.00047072	0.0329032	1.31257	0.0372925	1.59306
201.39	1.4088	-0.00105545	0.0323166	1.31204	0.0371141	1.593
201.59	1.40921	-0.0004172	0.0327498	1.31238	0.0375173	1.59409
201.79	1.41004	-0.00033466	0.0328079	1.31296	0.0376381	1.5947
201.99	1.41032	-0.00086582	0.0324238	1.31228	0.0376243	1.59432
202.19	1.41026	-0.00096292	0.0325864	1.31224	0.0376761	1.59444
202.39	1.41065	-0.00134874	0.0324014	1.31201	0.037075	1.59482
202.59	1.41082	-0.00173372	0.0320175	1.31211	0.0366372	1.59512
202.79	1.41149	-0.00225761	0.0316629	1.31234	0.0361628	1.59596
202.99	1.41235	-0.00215959	0.0309381	1.31282	0.0355203	1.59609
203.19	1.41219	-0.00233524	0.0299983	1.3128	0.0349887	1.59626
203.39	1.41313	-0.00248527	0.0297651	1.31311	0.0350693	1.59662
203.59	1.41408	-0.0024679	0.0302432	1.31449	0.0355495	1.59746
203.79	1.41493	-0.00220486	0.0301249	1.31497	0.0356506	1.59794
203.99	1.41488	-0.00229331	0.0299965	1.31552	0.0352465	1.59873
204.19	1.41597	-0.00218373	0.030416	1.31607	0.0355521	1.59913
204.39	1.4167	-0.00174728	0.0303888	1.31606	0.0358673	1.59985
204.59	1.41715	-0.00144351	0.0307127	1.31733	0.0365296	1.60088
204.79	1.41827	-0.00059201	0.0311593	1.31834	0.0374739	1.60138
204.99	1.41834	-0.00075562	0.0308384	1.31839	0.0375876	1.6016
205.19	1.41848	0.00015411	0.0308216	1.31835	0.0383801	1.60167
205.39	1.41843	0.00021868	0.0306015	1.31892	0.0378698	1.6022
205.59	1.41886	0.0009282	0.0308249	1.31994	0.0381614	1.60296
205.79	1.41868	0.0002884	0.0304114	1.31981	0.0375536	1.60291
205.99	1.4184	-0.0004046	0.0300201	1.31991	0.0372424	1.60293
206.19	1.41881	-1.652e-05	0.0302624	1.32071	0.037368	1.60358
206.39	1.42004	-2.147e-05	0.0299387	1.32092	0.0369433	1.60366
206.59	1.42036	-0.00023405	0.0297358	1.32153	0.0370249	1.60382
206.79	1.42115	-0.00011618	0.0299711	1.32154	0.0370871	1.60392
206.99	1.42091	-0.00055222	0.030151	1.32174	0.0365464	1.60366
207.19	1.42074	-0.00114299	0.0300887	1.32159	0.0365679	1.60376
207.39	1.42189	-0.0004084	0.0304127	1.32212	0.0371015	1.60461
207.59	1.42204	-0.00065278	0.0308864	1.32256	0.0370774	1.60506
207.79	1.42206	-0.00084926	0.0306082	1.32256	0.0368618	1.60511
207.99	1.42262	-0.00063072	0.0309965	1.32368	0.0369631	1.60545
208.19	1.42356	-0.00025265	0.0318521	1.32383	0.037567	1.60546
208.39	1.42431	-0.00033843	0.0319235	1.32431	0.0375402	1.60618
208.59	1.42518	-0.00026396	0.0323605	1.32507	0.0380198	1.60665
208.79	1.42601	-0.00024896	0.0322163	1.32551	0.0378255	1.6069
208.99	1.42608	-0.00033543	0.0319581	1.32537	0.0374332	1.60749
209.19	1.42582	-0.00017395	0.0313564	1.32513	0.0372588	1.60761
209.39	1.42648	-0.00059714	0.0313291	1.3253	0.0367798	1.60806
209.59	1.42682	-0.00047853	0.031159	1.32522	0.0365498	1.60878
209.79	1.42734	-0.0012706	0.0307513	1.32473	0.0359227	1.60898
209.99	1.4283	-0.00110383	0.0305685	1.32492	0.0359976	1.60941
210.19	1.429	-0.00118593	0.0305397	1.32499	0.0359008	1.60968
210.39	1.42948	-0.00149607	0.0299844	1.32513	0.0355164	1.60996
210.59	1.42969	-0.00238919	0.030401	1.32551	0.0357763	1.61051
210.79	1.42976	-0.00244508	0.0303155	1.32553	0.035556	1.61097
210.99	1.42944	-0.00281434	0.0299145	1.32565	0.0349366	1.6114
211.19	1.42997	-0.00282676	0.0294273	1.32573	0.0352209	1.61168
211.39	1.43077	-0.00206543	0.0299487	1.32648	0.0359314	1.61275
211.59	1.43073	-0.00235995	0.0301776	1.32738	0.0358421	1.613
211.79	1.43138	-0.00269535	0.0301613	1.32783	0.0358785	1.61295
211.99	1.43208	-0.00206441	0.0309416	1.32897	0.0359303	1.61357
212.19	1.43243	-0.00188119	0.0314325	1.32946	0.0359291	1.61405
212.39	1.43306	-0.00224049	0.0315881	1.33058	0.0358507	1.61469
212.59	1.43366	-0.00266548	0.0314927	1.33117	0.0360955	1.61472
212.79	1.43338	-0.00249886	0.0309734	1.3318	0.0359944	1.61506
212.99	1.43331	-0.00248429	0.0308702	1.33172	0.0366497	1.61565
213.19	1.43287	-0.00266281	0.0305804	1.33131	0.0369819	1.61532
213.39	1.43378	-0.00207653	0.0308549	1.33215	0.0377458	1.61591
213.59	1.43339	-0.00264475	0.0301104	1.33136	0.0374508	1.61574
213.79	1.43418	-0.00292408	0.0298549	1.33144	0.0373435	1.61557
213.99	1.43393	-0.00303891	0.0294526	1.33143	0.0372766	1.6156
214.19	1.43389	-0.00349947	0.029019	1.33185	0.0371571	1.61592
214.39	1.43431	-0.00332317	0.0291168	1.33234	0.0370622	1.61659
214.59	1.43465	-0.00388965	0.0292007	1.33189	0.0370446	1.61727
214.79	1.43514	-0.00318264	0.0293234	1.33207	0.0369409	1.61794
214.99	1.43531	-0.00300988	0.0292101	1.33194	0.0367181	1.61817
215.19	1.4358	-0.00265151	0.0293581	1.33202	0.0369049	1.61858
215.39	1.43591	-0.00254985	0.029453	1.33196	0.0364629	1.61893
215.59	1.43613	-0.00248906	0.0295435	1.33282	0.0366531	1.61943
215.79	1.43683	-0.00248877	0.0297967	1.33306	0.0366271	1.61987
215.99	1.43685	-0.00169125	0.0306536	1.3338	0.0365717	1.62047
216.19	1.43761	-0.00155847	0.0308928	1.33421	0.0366087	1.62086
216.39	1.43792	-0.00182635	0.0311297	1.33541	0.0369032	1.62132
216.59	1.4384	-0.00216779	0.0312016	1.33613	0.0373929	1.62151
216.79	1.4383	-0.00210075	0.0311029	1.33638	0.0380305	1.62214
216.99	1.43884	-0.00249393	0.0313563	1.33695	0.0391361	1.62252
217.19	1.43968	-0.00249778	0.0315311	1.3379	0.0394353	1.62267
217.39	1.44011	-0.00212361	0.0309009	1.33839	0.0397762	1.62299
217.59	1.44091	-0.00259075	0.0308834	1.33838	0.0402607	1.62278
217.79	1.44172	-0.00212361	0.0310929	1.3398	0.0407942	1.62344
217.99	1.44193	-0.00246163	0.0310401	1.34044	0.0407247	1.62369
218.19	1.44298	-0.00177287	0.0316723	1.34137	0.0408421	1.62486
218.39	1.44278	-0.00207051	0.0313919	1.3407	0.0400336	1.62451
218.59	1.44299	-0.00184958	0.0312607	1.34035	0.039701	1.6249
218.79	1.44349	-0.00129045	0.0312062	1.34059	0.0392583	1.62545
218.99	1.44254	-0.00167858	0.0301695	1.3399	0.0378003	1.62479
219.19	1.44274	-0.00152726	0.0302354	1.33986	0.038106	1.62501
219.39	1.44316	-0.00157418	0.0306094	1.33987	0.0383622	1.62598
219.59	1.44323	-0.00208077	0.0305678	1.34015	0.0386583	1.62651
219.79	1.44354	-0.00219014	0.0307599	1.33985	0.0387827	1.62696
219.99	1.44366	-0.00270461	0.0311661	1.33958	0.0386107	1.62732
220.19	1.4446	-0.00299311	0.0312673	1.3401	0.0383458	1.62836
220.39	1.44496	-0.0035541	0.0315655	1.34099	0.0386657	1.62865
220.59	1.44546	-0.00390992	0.0317281	1.3416	0.0387634	1.62886
220.79	1.44617	-0.00381928	0.0318809	1.34201	0.0392486	1.63016
220.99	1.44737	-0.00383519	0.031921	1.34299	0.039537	1.63115
221.19	1.44766	-0.00382682	0.0318916	1.34362	0.0395436	1.63113
221.39	1.44806	-0.00326238	0.0316441	1.34349	0.0395724	1.63158
221.59	1.44938	-0.00320651	0.0324434	1.34412	0.0399936	1.63182
221.79	1.44958	-0.00299693	0.0324534	1.34472	0.0397632	1.63212
221.99	1.44999	-0.00377831	0.0321147	1.34443	0.0392326	1.63173
222.19	1.45042	-0.00369809	0.0319612	1.34417	0.0389097	1.6318
222.39	1.45035	-0.00385792	0.0316573	1.34346	0.038557	1.63139
222.59	1.45147	-0.00328943	0.0320515	1.34402	0.038978	1.63234
222.79	1.45217	-0.00305402	0.0324649	1.34467	0.039488	1.63263
222.99	1.45242	-0.00331013	0.0326387	1.34467	0.0394071	1.63255
223.19	1.45346	-0.00304354	0.0333454	1.34538	0.0405372	1.63352
223.39	1.45407	-0.00306304	0.0335792	1.34558	0.0409737	1.63451
223.59	1.45469	-0.0032916	0.0334455	1.34636	0.0412282	1.63498
223.79	1.45516	-0.00271802	0.0337757	1.34732	0.0422201	1.63609
223.99	1.45552	-0.00264167	0.0339739	1.34812	0.0421409	1.63657
224.19	1.45617	-0.00202552	0.0338344	1.34905	0.042245	1.6371
224.39	1.45652	-0.00180124	0.033668	1.34992	0.0427989	1.63784
224.59	1.45744	-0.0007207	0.0338726	1.35127	0.0429926	1.6388
224.79	1.45792	-0.00046192	0.0337648	1.35137	0.0428176	1.63962
224.99	1.45732	-0.00104215	0.032874	1.35141	0.0416308	1.63936
225.19	1.45682	-0.00098726	0.0327722	1.35087	0.0411398	1.63863
225.39	1.45649	-0.00140125	0.0322973	1.35039	0.040488	1.63897
225.59	1.45646	-0.00152537	0.0322661	1.35054	0.0399821	1.63909
225.79	1.45627	-0.00180995	0.0318209	1.35021	0.0396861	1.6391
225.99	1.45565	-0.00230232	0.0313928	1.34956	0.0391327	1.63902
226.19	1.45613	-0.00213289	0.031914	1.3499	0.0394176	1.63971
226.39	1.45659	-0.00123772	0.0326238	1.35045	0.0401104	1.6407
226.59	1.45722	-0.0014812	0.0326333	1.35058	0.0399826	1.64081
226.79	1.45798	-0.00163862	0.0331353	1.35116	0.0404008	1.64103
226.99	1.45871	-0.00182566	0.0333493	1.35138	0.0405405	1.64131
227.19	1.45945	-0.00145516	0.0331863	1.35207	0.0409764	1.64188
227.39	1.45972	-0.00139164	0.0335191	1.35248	0.0416547	1.64258
227.59	1.46108	-0.00089212	0.0342721	1.35369	0.0426676	1.64417
227.79	1.46134	-0.00073483	0.0344023	1.35452	0.0434652	1.64495
227.99	1.46164	-0.00027942	0.0346492	1.35504	0.0432431	1.64537
228.19	1.46278	0.00015722	0.0346301	1.35571	0.0434049	1.64609
228.39	1.46373	0.00013132	0.0344371	1.35644	0.0436147	1.6469
228.59	1.46479	0.00037121	0.034541	1.35696	0.0435732	1.64709
228.79	1.46517	-0.00046701	0.0338604	1.35697	0.0432648	1.64703
228.99	1.46481	-0.00089083	0.0331542	1.35683	0.0427284	1.64676
229.19	1.46487	-0.00071668	0.0330614	1.35645	0.0428859	1.64618
229.39	1.46496	-0.00090246	0.0328251	1.35707	0.042746	1.6463
229.59	1.46535	-0.00026442	0.0331963	1.35753	0.042586	1.64681
229.79	1.46544	-4.277e-05	0.032837	1.35736	0.0424317	1.64678
229.99	1.46497	8.972e-05	0.0326086	1.35723	0.0421447	1.64671
230.19	1.46517	-0.0002291	0.0323412	1.3569	0.04198	1.64679
230.39	1.4655	-0.00014152	0.0322441	1.35666	0.0415666	1.64685
230.59	1.46597	-0.00069097	0.0323948	1.35638	0.0408317	1.64651
230.79	1.46633	-0.00123928	0.0322088	1.3566	0.0409054	1.64707
230.99	1.46674	-0.00111888	0.0321571	1.35638	0.0405087	1.64782
231.19	1.46712	-0.00109056	0.0320935	1.35702	0.0406629	1.64915
231.39	1.46717	-0.00152429	0.0320892	1.35718	0.0405216	1.64964
231.59	1.46809	-0.00132226	0.0320999	1.35756	0.0407949	1.65071
231.79	1.46852	-0.00131118	0.0320566	1.35837	0.0407514	1.6511
231.99	1.46907	-0.00152852	0.0324646	1.35883	0.0401631	1.65172
232.19	1.47065	-0.00172971	0.0323165	1.35946	0.0407567	1.65231
232.39	1.47119	-0.00206991	0.0319473	1.35971	0.0410283	1.65233
232.59	1.47224	-0.00172721	0.0322379	1.36048	0.0416764	1.65293
232.79	1.47272	-0.00176541	0.0320137	1.36136	0.041498	1.65287
232.99	1.47288	-0.00121009	0.0324387	1.36177	0.0420773	1.65295
233.19	1.47251	-0.00103891	0.0324767	1.36216	0.0421689	1.65278
233.39	1.47334	-0.00069592	0.0331529	1.36348	0.0429175	1.65358
233.59	1.47282	-0.00052594	0.0332163	1.36337	0.0432145	1.654
233.79	1.47221	-0.00027559	0.0327203	1.36294	0.0430585	1.65376
233.99	1.47197	-0.00071883	0.0331301	1.36262	0.0430221	1.65395
234.19	1.47192	-0.00121632	0.0332524	1.36249	0.0429115	1.65448
234.39	1.4725	-0.00076275	0.0335666	1.3632	0.042956	1.6545
234.59	1.47294	-0.00101428	0.0336787	1.36349	0.0427878	1.65474
234.79	1.47297	-0.00090351	0.0335881	1.36365	0.0431166	1.65551
234.99	1.47396	-0.00029299	0.0340336	1.36458	0.0432675	1.65647
235.19	1.47446	-0.00025219	0.0343772	1.36576	0.0437568	1.65693
235.39	1.47423	-0.00010666	0.0337348	1.36561	0.0430443	1.65699
235.59	1.47463	8.57e-06	0.0333857	1.36584	0.042786	1.657
235.79	1.47488	-0.0002998	0.0334917	1.36626	0.0423932	1.65701
235.99	1.47544	-0.00034741	0.0333885	1.36605	0.0424234	1.65705
236.19	1.47588	-0.00070549	0.0327239	1.36558	0.0421875	1.65662
236.39	1.47568	-0.00052999	0.0328373	1.36549	0.0417873	1.65654
236.59	1.47604	0.00020288	0.032726	1.36618	0.0413828	1.65755
236.79	1.47608	2.032e-05	0.0323253	1.36636	0.0408819	1.65783
236.99	1.47666	0.000186	0.0326385	1.36637	0.0415113	1.65854
237.19	1.4757	-0.00022832	0.0322899	1.36577	0.0406702	1.6586
237.39	1.47635	-0.00011701	0.0326712	1.36569	0.0407106	1.65927
237.59	1.47584	-0.00037152	0.0326833	1.3647	0.0401911	1.65978
237.79	1.47641	-0.00045384	0.0332974	1.36474	0.0401283	1.66024
237.99	1.47716	-0.00116971	0.0334171	1.36507	0.0400926	1.66054
238.19	1.4782	-0.00121137	0.0334229	1.36562	0.0403272	1.6608
238.39	1.47921	-0.00075225	0.0336475	1.36641	0.0406473	1.66085
238.59	1.47988	-0.00079609	0.033699	1.36713	0.0412912	1.66227
238.79	1.4805	-0.0005784	0.0340635	1.36826	0.0420105	1.6632
238.99	1.48151	-0.00067673	0.0343708	1.36915	0.0419737	1.66398
239.19	1.48213	-1.151e-05	0.0344646	1.36945	0.0424085	1.66469
239.39	1.4818	-0.00015145	0.0338907	1.37	0.0422545	1.66475
239.59	1.48194	-0.00068757	0.0338979	1.37055	0.0422125	1.66428
239.79	1.4818	-0.00115358	0.0338767	1.37131	0.0425485	1.66423
239.99	1.48173	-0.00156525	0.0332787	1.37084	0.0423458	1.66379
240.19	1.48183	-0.00216873	0.0331452	1.37062	0.0419789	1.66358
240.39	1.48207	-0.00152154	0.0333476	1.37077	0.0422378	1.66362
240.59	1.4823	-0.00135025	0.0331223	1.37119	0.042122	1.66416
240.79	1.48252	-0.00185843	0.033133	1.37092	0.0418447	1.66441
240.99	1.48238	-0.00201791	0.0328745	1.37055	0.0416632	1.66465
241.19	1.48223	-0.00197812	0.0326466	1.37079	0.0411269	1.66496
241.39	1.48301	-0.00130013	0.0329886	1.37094	0.0415657	1.66595
241.59	1.48326	-0.00186243	0.0332168	1.37113	0.0418169	1.66668
241.79	1.48376	-0.00178662	0.0335254	1.37176	0.0423542	1.66723
241.99	1.48394	-0.00187351	0.0331147	1.37201	0.0426537	1.66764
242.19	1.48483	-0.00156479	0.0331403	1.37219	0.0432513	1.6682
242.39	1.4849	-0.00111498	0.0333583	1.37262	0.0440331	1.66924
242.59	1.48517	-0.00087498	0.0330923	1.37299	0.0441125	1.67067
242.79	1.48601	-0.00092795	0.0333828	1.37329	0.0439071	1.67109
242.99	1.48628	-0.00073376	0.0335976	1.37333	0.0438258	1.67142
243.19	1.48649	-0.00065135	0.0340234	1.37348	0.0438386	1.67184
243.39	1.48621	-0.00097987	0.0339813	1.37461	0.0433887	1.6718
243.59	1.4864	-0.00079738	0.0345398	1.37514	0.0430957	1.67212
243.79	1.48662	-0.00058041	0.0350344	1.37557	0.0428952	1.67239
243.99	1.48674	-0.00084813	0.0351131	1.37534	0.0426971	1.672
244.19	1.48789	-0.00070916	0.035391	1.37551	0.0426058	1.67194
244.39	1.4877	-0.00052111	0.0352819	1.37579	0.042095	1.67193
244.59	1.48765	-0.00100853	0.0350369	1.37624	0.0413669	1.67274
244.79	1.48754	-0.00144956	0.0346975	1.37704	0.0407802	1.67269
244.99	1.48747	-0.00177116	0.0344244	1.37729	0.0411632	1.67264
245.19	1.4888	-0.00126128	0.0348444	1.37824	0.0417906	1.67349
245.39	1.48959	-0.00126311	0.0350797	1.37892	0.0427049	1.6739
245.59	1.49016	-0.00168839	0.0349339	1.37927	0.0431555	1.67416
245.79	1.49054	-0.00137813	0.0349106	1.3797	0.0434253	1.67398
245.99	1.49148	-0.00108541	0.034647	1.38001	0.0436795	1.67373
246.19	1.49211	-0.0009828	0.0346103	1.38014	0.0443031	1.6736
246.39	1.49226	-0.00086591	0.0346416	1.38014	0.0444852	1.67388
246.59	1.49326	-0.00073593	0.0346657	1.38096	0.0444978	1.67422
246.79	1.494	-0.00025293	0.035144	1.38123	0.0450316	1.67454
246.99	1.49429	-0.00019531	0.0352893	1.38121	0.0453645	1.67442
247.19	1.49471	-5.637e-05	0.0353014	1.38123	0.0451974	1.67494
247.39	1.49514	0.00059627	0.0350677	1.38165	0.0452914	1.67554
247.59	1.49513	0.00075374	0.0356744	1.38129	0.0455739	1.67632
247.79	1.49543	0.00118322	0.0362369	1.38133	0.045788	1.67721
247.99	1.49573	0.00091659	0.0359129	1.38137	0.046188	1.67732
248.19	1.49621	0.00066953	0.0354668	1.38126	0.0461022	1.6784
248.39	1.4959	5.569e-05	0.0354536	1.38122	0.0454387	1.67885
248.59	1.49619	-0.00024661	0.0354459	1.38094	0.0454924	1.67913
248.79	1.49639	-0.00100791	0.0351278	1.38129	0.0452294	1.67895
248.99	1.49679	-0.00144271	0.0349359	1.38048	0.0451062	1.67953
249.19	1.49795	-0.00117443	0.0348528	1.38118	0.0451385	1.68035
249.39	1.49802	-0.00198169	0.0344313	1.38124	0.0447027	1.68063
249.59	1.49799	-0.00194397	0.0342047	1.3809	0.0441848	1.68089
249.79	1.49771	-0.0025484	0.0339458	1.38067	0.0432853	1.68046
249.99	1.49805	-0.00203005	0.0344118	1.3814	0.043379	1.68114
250.19	1.49791	-0.0018469	0.0341364	1.38176	0.0435672	1.68108
250.39	1.49789	-0.00165728	0.0339589	1.3821	0.0435955	1.68116
250.59	1.49805	-0.00181793	0.0341324	1.38307	0.0436838	1.68184
250.79	1.49855	-0.00130055	0.0345671	1.38314	0.0442853	1.68208
250.99	1.49866	-0.00164379	0.034318	1.38349	0.0439258	1.68193
251.19	1.49896	-0.00128881	0.034325	1.38379	0.043562	1.68213
251.39	1.49886	-0.00128937	0.0349012	1.38428	0.0436013	1.68265
251.59	1.4992	-0.00112064	0.0351171	1.38441	0.0439852	1.68294
251.79	1.50008	-0.00073425	0.0357088	1.38548	0.0443063	1.68343
251.99	1.50081	-0.00051511	0.0358447	1.38603	0.0449199	1.68379
252.19	1.50167	-0.00092588	0.0358282	1.3865	0.0448304	1.68421
252.39	1.50279	-0.00081012	0.0366707	1.38718	0.0446504	1.68405
252.59	1.50348	-0.00062833	0.0367174	1.38755	0.0450012	1.6842
252.79	1.50427	-0.00055659	0.0364664	1.38819	0.0448375	1.68488
252.99	1.50439	0.0002217	0.0368849	1.38815	0.0449227	1.68542
253.19	1.5044	0.00012345	0.0365184	1.38814	0.0445591	1.68547
253.39	1.50398	-0.00035335	0.0366494	1.38784	0.0438457	1.68572
253.59	1.50413	-0.00037313	0.0364651	1.38793	0.043309	1.68583
253.79	1.5036	-0.00086607	0.0359035	1.38756	0.0426262	1.68529
253.99	1.50387	-0.00038808	0.0357488	1.38812	0.042642	1.68556
254.19	1.50353	-0.00082843	0.0349455	1.38746	0.0420336	1.68485
254.39	1.50301	-0.00174423	0.0345051	1.38724	0.0415342	1.68516
254.59	1.50349	-0.00266405	0.0345615	1.38718	0.0412561	1.6856
254.79	1.50401	-0.00267445	0.034576	1.38682	0.0409776	1.68531
254.99	1.50441	-0.0028079	0.0342444	1.38632	0.0403454	1.68574
255.19	1.50419	-0.00237376	0.0341648	1.38705	0.0404462	1.68645
255.39	1.50451	-0.00265934	0.0344251	1.38798	0.0411018	1.68756
255.59	1.50508	-0.00290248	0.0340901	1.38862	0.0417783	1.688
255.79	1.50571	-0.0022697	0.0342487	1.38955	0.0421508	1.68883
255.99	1.50644	-0.00174758	0.0344806	1.39035	0.0428527	1.68955
256.19	1.50762	-0.00152628	0.0347965	1.39137	0.0437295	1.69055
256.39	1.50934	-0.00027574	0.0363871	1.39294	0.0451865	1.69199
256.59	1.50942	0.00022779	0.0362078	1.39326	0.0461039	1.69252
256.79	1.50999	0.00140434	0.0367241	1.39378	0.047467	1.69402
256.99	1.51025	0.00193402	0.0370073	1.39405	0.0478309	1.69445
257.19	1.51075	0.00181749	0.0368404	1.3942	0.0477505	1.69493
257.39	1.5111	0.00222415	0.0372478	1.39475	0.0478295	1.69535
257.59	1.51192	0.00252341	0.0369985	1.39553	0.0478125	1.6954
257.79	1.51168	0.00234373	0.0367929	1.39529	0.047736	1.69468
257.99	1.51216	0.00196942	0.0363136	1.39483	0.0474923	1.69457
258.19	1.51268	0.00162925	0.036803	1.39467	0.0474525	1.69465
258.39	1.51259	0.00121538	0.0362851	1.39451	0.0468237	1.6948
258.59	1.51277	0.00088406	0.0363474	1.39401	0.0464661	1.69491
258.79	1.51278	0.00077213	0.0362019	1.39368	0.0455833	1.69499
258.99	1.51313	0.00070415	0.0361375	1.39413	0.0453193	1.69533
259.19	1.51266	0.00030952	0.035831	1.39524	0.0453531	1.69534
259.39	1.51358	-8.862e-05	0.0359403	1.39575	0.0455469	1.69553
259.59	1.51385	-0.00017897	0.0358198	1.3964	0.0454506	1.69576
259.79	1.51411	0.00047119	0.0359665	1.39682	0.0453762	1.6962
259.99	1.51412	0.00011855	0.0362105	1.3972	0.0450598	1.69657
260.19	1.51488	0.0005025	0.0363494	1.39756	0.0452699	1.69748
260.39	1.51554	0.00067994	0.0367852	1.39795	0.0456365	1.69814
260.59	1.51499	-5.277e-05	0.0358446	1.39732	0.0453257	1.69792
260.79	1.5154	-8.567e-05	0.0365899	1.39764	0.0452835	1.69934
260.99	1.51595	-0.00034918	0.0365346	1.39791	0.0444047	1.69915
261.19	1.51622	-0.00053545	0.0365157	1.39828	0.0438448	1.69961
261.39	1.51637	-0.00053361	0.0366037	1.39907	0.0438095	1.69983
261.59	1.51687	-0.00074429	0.0363529	1.39978	0.0441625	1.70015
261.79	1.51639	-0.001751	0.0359505	1.39911	0.04405	1.69976
261.99	1.51712	-0.00210524	0.0356837	1.39925	0.0441112	1.70009
262.19	1.51743	-0.0016491	0.0359331	1.39997	0.0445175	1.70062
262.39	1.51698	-0.0018188	0.0353512	1.39997	0.0438981	1.70038
262.59	1.51715	-0.00150168	0.0359023	1.40027	0.0446102	1.70087
262.79	1.51699	-0.00189923	0.0354774	1.40042	0.0448318	1.70075
262.99	1.51761	-0.00145782	0.0359856	1.40161	0.0455257	1.70101
263.19	1.51794	-0.00093612	0.0360089	1.40192	0.0460243	1.70126
263.39	1.5184	-0.00020654	0.0363867	1.40274	0.0465155	1.70237
263.59	1.51886	-6.302e-05	0.0367082	1.40265	0.04715	1.70325
263.79	1.51944	0.00023442	0.0368286	1.4024	0.0475174	1.70352
263.99	1.5197	0.00041586	0.0365031	1.40218	0.0470039	1.70416
264.19	1.52078	0.00072047	0.0369143	1.40178	0.0471836	1.70482
264.39	1.52104	0.00034342	0.0369948	1.40137	0.0473602	1.70458
264.59	1.52114	-0.00032381	0.0370194	1.40112	0.0467138	1.70471
264.79	1.52171	-0.00034086	0.0375721	1.40165	0.0463642	1.70566
264.99	1.52251	-0.00045679	0.0374235	1.40184	0.0458666	1.70539
265.19	1.52252	-0.00092275	0.0368951	1.40219	0.045573	1.70553
265.39	1.52265	-0.00131198	0.0365646	1.40213	0.0452633	1.70561
265.59	1.5229	-0.00147706	0.0365228	1.40219	0.0457246	1.70572
265.79	1.52296	-0.00142492	0.0364223	1.40194	0.0455178	1.70539
265.99	1.52351	-0.00104727	0.0362818	1.40262	0.0458967	1.7052
266.19	1.52293	-0.00091896	0.0358685	1.40261	0.0455058	1.70468
266.39	1.52339	-0.00067797	0.0364781	1.40349	0.0462142	1.70464
266.59	1.52365	-0.00027816	0.036795	1.40408	0.0470554	1.70488
266.79	1.52349	-0.00014944	0.036688	1.40442	0.0473379	1.7052
266.99	1.52374	0.00056112	0.0375689	1.40515	0.0476085	1.70549
267.19	1.5236	0.00095753	0.0371344	1.40526	0.0478449	1.70601
267.39	1.524	0.00084151	0.0373528	1.40612	0.0485407	1.70682
267.59	1.5244	0.00057958	0.037462	1.40609	0.0489268	1.70708
267.79	1.52499	0.00062468	0.037533	1.40634	0.0489338	1.70692
267.99	1.52495	0.00056348	0.0377577	1.40644	0.0485728	1.70766
268.19	1.52504	-2.999e-05	0.0376636	1.40572	0.0477875	1.70712
268.39	1.52453	-7.664e-05	0.0368049	1.4058	0.0473916	1.7069
268.59	1.5252	-0.00034913	0.0368244	1.40628	0.0466603	1.70779
268.79	1.52557	-0.00062199	0.0370316	1.40658	0.0467728	1.70821
268.99	1.52604	-0.0003016	0.0368255	1.40703	0.046794	1.70876
269.19	1.52647	-0.00025558	0.0367623	1.40759	0.0464749	1.70933
269.39	1.52671	-0.00026275	0.036823	1.40756	0.0464412	1.70991
269.59	1.52737	-0.00015843	0.0370192	1.40769	0.0464583	1.71037
269.79	1.52767	-0.00034358	0.0367541	1.40773	0.0461028	1.71081
269.99	1.52808	-0.00038207	0.0363407	1.40825	0.0459313	1.71094
270.19	1.52833	0.00012313	0.0363338	1.40882	0.0461506	1.71215
270.39	1.52932	0.00065101	0.0367554	1.40958	0.0473252	1.71311
270.59	1.5291	0.00065272	0.0363052	1.40959	0.046868	1.71333
270.79	1.52903	0.00103318	0.0364975	1.41008	0.0473216	1.71372
270.99	1.52914	0.00110777	0.0366329	1.41055	0.0475057	1.71405
271.19	1.52994	0.00166101	0.0365508	1.41127	0.0480497	1.71505
271.39	1.53044	0.00131056	0.0369401	1.41168	0.0483787	1.71512
271.59	1.53046	0.00118216	0.0369683	1.41164	0.0478562	1.71466
271.79	1.53069	0.00088453	0.0369735	1.4113	0.047613	1.71437
271.99	1.53068	0.00090038	0.0370714	1.41126	0.0473447	1.71425
272.19	1.53077	0.00115415	0.0370212	1.411	0.0473292	1.71425
272.39	1.53137	0.00175198	0.0374901	1.41153	0.0479553	1.71478
272.59	1.53264	0.00177972	0.0386003	1.41213	0.048621	1.71506
272.79	1.53289	0.00130664	0.0387563	1.41246	0.0491239	1.71521
272.99	1.53336	0.00167162	0.0389995	1.41269	0.0484871	1.71559
273.19	1.53431	0.00123056	0.0391318	1.41227	0.0480936	1.71546
273.39	1.53419	0.00044381	0.0392043	1.41178	0.0474629	1.71542
273.59	1.53429	-0.00025139	0.0389449	1.41167	0.0466125	1.71562
273.79	1.53413	-0.00088546	0.0391156	1.412	0.0465914	1.71608
273.99	1.53366	-0.00123978	0.0385042	1.41185	0.0465006	1.71591
274.19	1.53342	-0.00128157	0.0385285	1.41218	0.0468337	1.7165
274.39	1.53356	-0.0014507	0.0383583	1.41219	0.0469727	1.71673
274.59	1.53341	-0.00184619	0.0379163	1.41262	0.0470526	1.7169
274.79	1.53365	-0.00194605	0.0382191	1.4129	0.0475277	1.71708
274.99	1.53448	-0.0013597	0.0385723	1.41368	0.0475659	1.71803
275.19	1.53483	-0.00062873	0.0386102	1.41407	0.0476421	1.71855
275.39	1.53496	-0.00089785	0.0388068	1.41488	0.0476415	1.7185
275.59	1.53532	-0.00062269	0.0386207	1.41533	0.0474202	1.71861
275.79	1.53555	-0.00072124	0.0385805	1.41554	0.0482419	1.71906
275.99	1.53621	-0.0005827	0.0384724	1.41576	0.0483605	1.71903
276.19	1.53645	-0.00020988	0.0383388	1.4163	0.0483688	1.71968
276.39	1.53686	0.00019958	0.0375963	1.41661	0.0479666	1.71962
276.59	1.53753	0.00034351	0.0374229	1.41663	0.0476294	1.71949
276.79	1.53766	-1.437e-05	0.0370109	1.41692	0.0472617	1.71972
276.99	1.5384	4.79e-05	0.0368286	1.41646	0.0468977	1.72003
277.19	1.53841	-0.00072333	0.036261	1.41522	0.0468562	1.72005
277.39	1.5382	-0.00141974	0.0362264	1.41484	0.0457427	1.72014
277.59	1.5384	-0.00185515	0.0357352	1.4148	0.0454695	1.72037
277.79	1.53802	-0.00212921	0.0359855	1.41474	0.0456686	1.72062
277.99	1.53809	-0.00232272	0.0355203	1.41444	0.0461281	1.72084
278.19	1.53842	-0.00178646	0.0357408	1.41449	0.0466305	1.72126
278.39	1.53861	-0.00207625	0.035357	1.41397	0.047004	1.72182
278.59	1.53927	-0.00229725	0.035437	1.41409	0.0475415	1.72224
278.79	1.53978	-0.00140142	0.0363563	1.4151	0.0478832	1.72321
278.99	1.54087	-0.00073895	0.0371387	1.41624	0.0480841	1.72346
279.19	1.54146	-0.00015903	0.0377999	1.41722	0.0485	1.7243
279.39	1.54234	-6.475e-05	0.0386167	1.41855	0.0493	1.7249
279.59	1.54315	-0.00051159	0.0387741	1.41914	0.0494141	1.7254
279.79	1.5438	-0.00119619	0.0387949	1.41992	0.0497357	1.72535
279.99	1.54398	-0.00175531	0.0383739	1.42028	0.0485946	1.72488
280.19	1.54403	-0.00140967	0.0381253	1.42152	0.0484443	1.72491
280.39	1.54455	-0.00087171	0.0383574	1.42219	0.0486978	1.72584
280.59	1.54556	-0.00080834	0.0387211	1.42269	0.0491607	1.72609
280.79	1.54631	-0.00143984	0.0385866	1.42324	0.0494092	1.7266
280.99	1.54577	-0.002008	0.0377956	1.42219	0.0488374	1.72637
281.19	1.54556	-0.00231502	0.0377971	1.42189	0.0485363	1.72644
281.39	1.54608	-0.00191497	0.0379344	1.42237	0.0483722	1.72689
281.59	1.54645	-0.00211101	0.037754	1.4228	0.04891	1.72714
281.79	1.54598	-0.00135523	0.0382301	1.423	0.0494902	1.72771
281.99	1.54615	-0.00105105	0.0377328	1.42287	0.049773	1.72739
282.19	1.54628	-0.00090729	0.0376895	1.42252	0.0497465	1.72761
282.39	1.54693	-0.00043619	0.0379351	1.4227	0.0499814	1.72832
282.59	1.54697	0.00010071	0.0383284	1.42323	0.0503475	1.72876
282.79	1.54671	0.00054068	0.0385177	1.42366	0.0505036	1.72884
282.99	1.54682	0.00022372	0.0387555	1.42342	0.0505387	1.72848
283.19	1.54734	0.00100555	0.0387444	1.42398	0.0508029	1.72972
283.39	1.54815	0.00124016	0.0389862	1.42456	0.0514761	1.73021
283.59	1.54884	0.00041776	0.0387287	1.42466	0.0511055	1.73049
283.79	1.54928	0.00048779	0.038913	1.42502	0.0512257	1.7306
283.99	1.54889	-3.448e-05	0.0382612	1.42459	0.0504141	1.73075
284.19	1.5492	0.00070811	0.0383978	1.42535	0.0509032	1.73207
284.39	1.54987	0.00030153	0.038941	1.42563	0.0509865	1.73326
284.59	1.55073	-0.00045633	0.0382742	1.42582	0.0508544	1.73303
284.79	1.55065	-0.00134159	0.0378156	1.42565	0.0502024	1.73333
284.99	1.55013	-0.00167384	0.0371678	1.42523	0.0497484	1.7331
285.19	1.5508	-0.00136423	0.0375566	1.42604	0.0501153	1.73387
285.39	1.55087	-0.00116171	0.0375072	1.42618	0.0500883	1.73411
285.59	1.55092	-0.00125205	0.0376545	1.42661	0.0500107	1.73411
285.79	1.55087	-0.0005625	0.0381437	1.42715	0.0499214	1.73404
285.99	1.55131	-0.00072687	0.0382686	1.42774	0.0497058	1.73369
286.19	1.55117	-0.00103169	0.0382354	1.42746	0.0493053	1.73351
286.39	1.55118	-0.00040941	0.0384202	1.42755	0.0491528	1.73312
286.59	1.55027	-0.00094318	0.0383312	1.42756	0.0489917	1.7325
286.79	1.55023	-0.00034417	0.038342	1.42768	0.048717	1.73219
286.99	1.55016	7.627e-05	0.0386208	1.42781	0.0485804	1.73254
287.19	1.55099	0.00094103	0.0384998	1.42812	0.048621	1.73293
287.39	1.55171	0.00124334	0.0395186	1.42859	0.0489193	1.73343
287.59	1.55234	0.00121179	0.0398046	1.42854	0.0490166	1.73438
287.79	1.55215	0.00132606	0.0399148	1.42854	0.0489351	1.73475
287.99	1.55299	0.00127039	0.039705	1.42861	0.0491209	1.73546
288.19	1.55374	0.00103756	0.04019	1.42969	0.0492359	1.73629
288.39	1.55464	0.00045943	0.0402267	1.43013	0.048889	1.73655
288.59	1.55507	0.00030465	0.0395255	1.42999	0.0489831	1.73697
288.79	1.55496	0.0001167	0.0390572	1.42959	0.048805	1.73719
288.99	1.55516	0.00021157	0.0386775	1.42962	0.0489509	1.73718
289.19	1.55548	0.00060352	0.0387187	1.42993	0.0492989	1.73746
289.39	1.55586	0.00040651	0.0384711	1.43044	0.0495206	1.7376
289.59	1.55625	0.0003599	0.0385676	1.43096	0.0497801	1.73778
289.79	1.55662	1.438e-05	0.0386944	1.43095	0.0497545	1.73745
289.99	1.55669	-0.00022345	0.0382812	1.4307	0.049968	1.73767
290.19	1.55655	-0.00068731	0.0374096	1.43059	0.0497629	1.73721
290.39	1.55657	-0.00078433	0.037624	1.43039	0.0493051	1.73733
290.59	1.55634	-0.00120761	0.0377794	1.43069	0.0490796	1.73769
290.79	1.55631	-0.00071322	0.0377894	1.43097	0.048822	1.73801
290.99	1.55601	-0.0011299	0.0380056	1.43113	0.0486368	1.73866
291.19	1.55646	-0.00105506	0.0383665	1.43099	0.0486546	1.73907
291.39	1.55693	-0.00079511	0.0392896	1.43107	0.0486069	1.73981
291.59	1.55767	-0.0007934	0.0393606	1.43105	0.0489829	1.74072
291.79	1.55788	-0.0006162	0.039696	1.43179	0.0487773	1.74098
291.99	1.55923	-0.0003715	0.0403379	1.43267	0.0489605	1.74186
292.19	1.5598	-0.00048496	0.0409195	1.43337	0.0486058	1.74281
292.39	1.56032	0.0005542	0.0411662	1.43373	0.0488147	1.74401
292.59	1.55967	0.00027019	0.0408126	1.43335	0.0488763	1.74416
292.79	1.55953	0.0005353	0.041109	1.4338	0.0488101	1.74415
292.99	1.55968	0.00067614	0.0408722	1.43398	0.0487996	1.74421
293.19	1.5602	0.00142751	0.0409465	1.43478	0.0491289	1.74426
293.39	1.56023	0.00113115	0.0403681	1.43476	0.0491794	1.74421
293.59	1.56016	0.00126642	0.0405809	1.4348	0.0497551	1.74412
293.79	1.56019	0.00138231	0.0405913	1.43467	0.0501774	1.74424
293.99	1.56054	0.00163377	0.0402361	1.4351	0.0511674	1.74471
294.19	1.56109	0.00134372	0.0405513	1.43606	0.0517764	1.74477
294.39	1.56116	0.00114942	0.0407062	1.43581	0.0517611	1.74474
294.59	1.562	0.0016218	0.0408868	1.43656	0.0524748	1.74553
294.79	1.56126	0.00086481	0.0401813	1.43629	0.0521271	1.74471
294.99	1.56096	0.00029085	0.0394562	1.43599	0.0517859	1.74444
295.19	1.56152	9.419e-05	0.0394318	1.43583	0.0520462	1.74474
295.39	1.56213	-0.00023616	0.0393708	1.43574	0.0521044	1.74477
295.59	1.56274	-0.00071738	0.0393006	1.4358	0.0520614	1.74539
295.79	1.56321	-0.00078166	0.0395794	1.43668	0.0517084	1.74572
295.99	1.56418	-0.00103301	0.0398823	1.43666	0.0516799	1.7463
296.19	1.56446	-0.00075074	0.0402311	1.4372	0.0514501	1.74682
296.39	1.56481	-0.00066916	0.0401842	1.43758	0.0511571	1.74724
296.59	1.56439	-0.00156913	0.0400014	1.43741	0.0500413	1.74663
296.79	1.56507	-0.00122476	0.0400297	1.43754	0.0494511	1.74616
296.99	1.56621	-0.00096808	0.0399604	1.43795	0.0490384	1.7459
297.19	1.56653	-0.00035807	0.0402041	1.43836	0.0490455	1.74598
297.39	1.56715	-0.0003391	0.039991	1.43863	0.0493978	1.7463
297.59	1.56759	0.00067919	0.0406575	1.43935	0.0503526	1.74706
297.79	1.56814	0.00170647	0.0416258	1.44001	0.050768	1.74786
297.99	1.56852	0.00233054	0.0422464	1.44077	0.0515582	1.74836
298.19	1.56881	0.00264399	0.0426696	1.44128	0.052043	1.74875
298.39	1.56883	0.00314347	0.0424168	1.44119	0.0523361	1.74908
298.59	1.56863	0.00341096	0.0419679	1.44117	0.0528026	1.74953
298.79	1.56755	0.00256769	0.0408707	1.44066	0.0528591	1.74916
298.99	1.56766	0.00287824	0.0404209	1.44092	0.0537975	1.74996
299.19	1.56762	0.00273383	0.0402104	1.44104	0.0547709	1.75068
299.39	1.56736	0.00235488	0.0395698	1.44075	0.0552414	1.75075
299.59	1.56714	0.00208643	0.0389757	1.44069	0.0556561	1.75118
299.79	1.56692	0.00181243	0.0383242	1.4409	0.0562274	1.75119
299.99	1.56692	0.00181243	0.0383242	1.4409	0.0562274	1.75119
300.19	1.56449	0.00302551	0.0376823	1.44032	0.0550477	1.74836
300.39	1.56241	0.00406393	0.0372176	1.43994	0.0538518	1.74599
300.59	1.56043	0.00551989	0.0367957	1.43936	0.0524128	1.74344
300.79	1.55909	0.00705773	0.0365228	1.43941	0.0515786	1.74121
300.99	1.55772	0.00827471	0.035987	1.43964	0.0507532	1.73945
301.19	1.55678	0.00928442	0.0357155	1.43998	0.0501321	1.73736
301.39	1.55592	0.010351	0.0354216	1.44043	0.0497645	1.73636
301.59	1.55593	0.0105757	0.0349804	1.44087	0.0489227	1.73581
301.79	1.55574	0.0106064	0.0346388	1.44155	0.0486381	1.73585
301.99	1.55644	0.0106267	0.0344899	1.44259	0.0488071	1.7367
302.19	1.55772	0.0102567	0.034338	1.44363	0.0489428	1.73794
302.39	1.55879	0.00968182	0.0342654	1.44449	0.0495336	1.73912
302.59	1.55931	0.00934378	0.0338302	1.44444	0.0499324	1.73947
302.79	1.56032	0.00986391	0.0335957	1.4454	0.050286	1.73969
302.99	1.56096	0.00996914	0.0332529	1.44622	0.050283	1.7399
303.19	1.56151	0.0102239	0.0330569	1.44659	0.0504229	1.74021
303.39	1.56188	0.0102605	0.0331801	1.44677	0.0502527	1.74057
303.59	1.56212	0.0101822	0.0331658	1.44697	0.050153	1.74044
303.79	1.56315	0.0103934	0.0334359	1.44765	0.0501575	1.74102
303.99	1.56319	0.00978884	0.0332757	1.44803	0.0493176	1.74107
304.19	1.56377	0.00986794	0.0333376	1.44853	0.0491248	1.74111
304.39	1.56462	0.00961751	0.0334813	1.4492	0.0491788	1.74152
304.59	1.56503	0.00971111	0.0334046	1.44966	0.0485354	1.74085
304.79	1.56575	0.00966481	0.0333752	1.45036	0.0486883	1.74097
304.99	1.56588	0.00937701	0.0330291	1.45078	0.048187	1.741
305.19	1.56593	0.00949628	0.0332014	1.45119	0.0479955	1.74089
305.39	1.56578	0.00967052	0.0331531	1.45166	0.0479793	1.74142
305.59	1.56658	0.00979705	0.0333546	1.45249	0.0483843	1.74251
305.79	1.56644	0.0100857	0.0336493	1.45309	0.0493992	1.74341
305.99	1.56674	0.0101974	0.0337099	1.45328	0.0493586	1.74404
306.19	1.56694	0.00973864	0.0338829	1.4534	0.0494957	1.74436
306.39	1.56679	0.00904951	0.0336279	1.45319	0.0497608	1.74471
306.59	1.56744	0.00851801	0.0337145	1.45299	0.0497388	1.74463
306.79	1.56856	0.00919035	0.03424	1.45364	0.0502345	1.74517
306.99	1.56853	0.00923304	0.0346904	1.45355	0.050414	1.74556
307.19	1.56866	0.00995282	0.0352029	1.45377	0.050961	1.74594
307.39	1.56873	0.0100563	0.0361166	1.4542	0.0508728	1.74597
307.59	1.56897	0.0096061	0.0362319	1.45399	0.0503424	1.74608
307.79	1.56954	0.00960476	0.0359139	1.45426	0.0498024	1.74582
307.99	1.56984	0.00916233	0.0358552	1.45382	0.0490556	1.74562
308.19	1.57016	0.00881592	0.0354659	1.45376	0.0491136	1.74522
308.39	1.56962	0.00855592	0.0349295	1.45337	0.0481848	1.74474
308.59	1.56885	0.00830331	0.0341307	1.45317	0.0471125	1.74402
308.79	1.56845	0.00817859	0.0336025	1.45308	0.0470571	1.74441
308.99	1.56816	0.00830349	0.0330207	1.4532	0.046754	1.74442
309.19	1.56864	0.00883462	0.0330196	1.45397	0.0471728	1.74473
309.39	1.56924	0.00927377	0.0329124	1.45462	0.0476695	1.74529
309.59	1.56979	0.00938658	0.0327337	1.45549	0.048194	1.74626
309.79	1.57	0.00948413	0.0327332	1.45563	0.0481754	1.74696
309.99	1.57004	0.0091998	0.0320274	1.45537	0.0478379	1.74715
310.19	1.57024	0.00913894	0.031827	1.45556	0.0485869	1.74776
310.39	1.5704	0.00891921	0.0314029	1.45573	0.048872	1.748
310.59	1.57113	0.00931874	0.0316654	1.45627	0.0491786	1.74833
310.79	1.57163	0.00950465	0.0321922	1.4567	0.0499312	1.74877
310.99	1.57183	0.00928386	0.0324206	1.45722	0.0504316	1.74903
311.19	1.57206	0.00914888	0.0323276	1.45754	0.0506708	1.74904
311.39	1.57228	0.00869436	0.0327027	1.4577	0.0504595	1.74909
311.59	1.57248	0.00870766	0.0324491	1.4577	0.0505476	1.74928
311.79	1.57304	0.00919695	0.0324701	1.4582	0.0510781	1.7495
311.99	1.57312	0.00859281	0.0324864	1.45789	0.051026	1.74925
312.19	1.57274	0.00866158	0.0322131	1.45772	0.0506987	1.74915
312.39	1.57214	0.0086063	0.0324517	1.45781	0.0500989	1.74887
312.59	1.57231	0.00818626	0.0324026	1.45831	0.0502408	1.7487
312.79	1.57243	0.00772635	0.0321422	1.45852	0.0504061	1.74869
312.99	1.57295	0.00763013	0.0319709	1.45895	0.0500319	1.74831
313.19	1.57341	0.00714198	0.0323177	1.45927	0.0495984	1.74809
313.39	1.57335	0.00693946	0.0323808	1.45959	0.0494716	1.74795
313.59	1.57327	0.0067197	0.0321207	1.45978	0.0487223	1.74772
313.79	1.57345	0.00749628	0.032361	1.45968	0.0484672	1.74806
313.99	1.57408	0.00777586	0.0323101	1.46028	0.0486675	1.74825
314.19	1.57453	0.00796478	0.032744	1.46051	0.0488192	1.74868
314.39	1.57514	0.00817325	0.0328566	1.4606	0.0481946	1.74868
314.59	1.57573	0.00820418	0.0332151	1.46086	0.0480187	1.74853
314.79	1.57619	0.00803178	0.0341284	1.46176	0.0488021	1.74929
314.99	1.5764	0.00866204	0.0341773	1.46244	0.0493089	1.75005
315.19	1.57673	0.00898681	0.0345037	1.46309	0.0495361	1.75096
315.39	1.57741	0.00976314	0.0351395	1.46383	0.050229	1.75212
315.59	1.57762	0.0106792	0.0352475	1.46437	0.0507162	1.75289
315.79	1.57768	0.0114876	0.0349876	1.4648	0.051137	1.75347
315.99	1.57837	0.0121369	0.0356575	1.46558	0.0512379	1.75432
316.19	1.57872	0.0128205	0.0357476	1.46601	0.0512892	1.75466
316.39	1.57895	0.0124881	0.0354978	1.46646	0.0513188	1.75477
316.59	1.57929	0.0122192	0.0351146	1.46681	0.0518086	1.7554
316.79	1.5792	0.0115195	0.0344947	1.4663	0.0521229	1.75554
316.99	1.57883	0.0108077	0.0340272	1.46605	0.0512313	1.75466
317.19	1.57857	0.0104101	0.0339206	1.46558	0.0504023	1.75401
317.39	1.57855	0.0107419	0.0335104	1.46527	0.0503224	1.75343
317.59	1.57839	0.0110322	0.0331111	1.46462	0.0497175	1.75261
317.79	1.57813	0.0109338	0.0332003	1.46421	0.0490679	1.75222
317.99	1.57815	0.0103346	0.0329367	1.46361	0.0488333	1.75157
318.19	1.57725	0.0100204	0.0322852	1.46257	0.0484479	1.75087
318.39	1.57729	0.0101288	0.032531	1.4622	0.048245	1.75041
318.59	1.57684	0.00913753	0.0323753	1.46203	0.0481699	1.74967
318.79	1.57666	0.00889025	0.0320426	1.46222	0.0487952	1.75009
318.99	1.5766	0.00859808	0.0316531	1.46193	0.0487876	1.75037
319.19	1.57728	0.00874769	0.0318466	1.46192	0.0486598	1.75116
319.39	1.57746	0.00875083	0.0320135	1.46187	0.0488346	1.75129
319.59	1.57695	0.00840454	0.031719	1.46165	0.0482343	1.75135
319.79	1.57709	0.00877727	0.0319378	1.46204	0.0486709	1.75198
319.99	1.57779	0.00907977	0.0324379	1.46274	0.0491206	1.75258
320.19	1.57863	0.00919337	0.0325992	1.46283	0.0497456	1.75334
320.39	1.5786	0.00874804	0.0324808	1.46307	0.0497747	1.75372
320.59	1.57889	0.00905508	0.0332428	1.46374	0.0502816	1.75471
320.79	1.57869	0.00859633	0.0332053	1.46353	0.0495769	1.75401
320.99	1.57863	0.00864868	0.0332562	1.46332	0.048818	1.75322
321.19	1.57963	0.009413	0.0337537	1.46343	0.0489536	1.75341
321.39	1.57995	0.0102842	0.033824	1.46378	0.0493552	1.75387
321.59	1.58017	0.0107336	0.0341517	1.46454	0.049432	1.7539
321.79	1.57956	0.0100795	0.0341652	1.46421	0.0489299	1.75333
321.99	1.57963	0.0101871	0.0336421	1.46405	0.0490197	1.75293
322.19	1.58007	0.0103343	0.0337443	1.46441	0.0489407	1.75334
322.39	1.58056	0.0103658	0.0343122	1.46479	0.0490319	1.75351
322.59	1.58073	0.0096321	0.0336793	1.46505	0.0485812	1.75348
322.79	1.58056	0.00917541	0.033282	1.46536	0.0489357	1.75399
322.99	1.58038	0.0083801	0.0330169	1.46534	0.0484127	1.7539
323.19	1.58044	0.00807698	0.0328425	1.46526	0.0482655	1.75408
323.39	1.5797	0.00736672	0.0322612	1.46539	0.0480863	1.75361
323.59	1.57922	0.0070016	0.0318269	1.46484	0.0478394	1.75363
323.79	1.57939	0.00767817	0.0316676	1.46539	0.0485774	1.75438
323.99	1.57938	0.00795674	0.0318992	1.46603	0.0488107	1.75498
324.19	1.57973	0.00824181	0.0320562	1.46619	0.0489083	1.75507
324.39	1.57867	0.00792688	0.031564	1.46629	0.0480923	1.75464
324.59	1.57916	0.00837959	0.03222	1.46678	0.0486115	1.75512
324.79	1.57876	0.00840475	0.0322448	1.46683	0.0482228	1.75436
324.99	1.57918	0.00904453	0.0325327	1.46645	0.0485693	1.75452
325.19	1.57923	0.00941162	0.0327284	1.46673	0.0486079	1.75472
325.39	1.5793	0.0102149	0.0330747	1.46702	0.0488425	1.75502
325.59	1.57978	0.0106827	0.0336605	1.46717	0.0493659	1.75477
325.79	1.58014	0.0108536	0.034189	1.46694	0.0496529	1.75464
325.99	1.58048	0.0109932	0.0341585	1.46681	0.0497215	1.75503
326.19	1.58131	0.0110518	0.0346909	1.46719	0.0500041	1.75612
326.39	1.58184	0.0115995	0.0352273	1.46802	0.0505813	1.75654
326.59	1.58237	0.0112334	0.035361	1.46838	0.0506934	1.75696
326.79	1.58245	0.0105843	0.0353219	1.46862	0.0509009	1.75722
326.99	1.58291	0.0102091	0.0354056	1.46872	0.0509274	1.75756
327.19	1.58374	0.0103647	0.0357387	1.46917	0.0516156	1.75836
327.39	1.58392	0.0102585	0.0352051	1.46886	0.0515235	1.7584
327.59	1.58419	0.0097191	0.0351349	1.46879	0.0515081	1.7581
327.79	1.58439	0.008907	0.0347329	1.46919	0.0516294	1.75839
327.99	1.58467	0.00882019	0.0345964	1.46909	0.0517403	1.75852
328.19	1.58431	0.00813568	0.0336065	1.46837	0.0509445	1.75741
328.39	1.58436	0.00811537	0.033115	1.4685	0.0509859	1.75788
328.59	1.58387	0.00851496	0.0328395	1.46813	0.0506073	1.75728
328.79	1.58294	0.00837227	0.0318506	1.46752	0.0497082	1.75655
328.99	1.5828	0.00849299	0.0316598	1.46738	0.0493773	1.75687
329.19	1.58256	0.0086497	0.0318308	1.46732	0.0494263	1.7569
329.39	1.58266	0.00905425	0.0319032	1.467	0.0491717	1.75645
329.59	1.58244	0.00936051	0.0318693	1.46665	0.0492526	1.75624
329.79	1.58152	0.00938711	0.0315868	1.4665	0.0489635	1.75627
329.99	1.58103	0.00920238	0.0315734	1.46654	0.0487817	1.75629
330.19	1.58162	0.00939421	0.0321121	1.46752	0.0489157	1.75722
330.39	1.58175	0.010092	0.0327341	1.46812	0.0491816	1.75759
330.59	1.58251	0.010497	0.0335862	1.46895	0.0495866	1.75838
330.79	1.58293	0.0104139	0.0339575	1.46906	0.0498087	1.75879
330.99	1.58333	0.010479	0.0342945	1.46959	0.0501551	1.75894
331.19	1.58351	0.010091	0.0347209	1.46982	0.0507193	1.7589
331.39	1.58338	0.00910061	0.0339156	1.46942	0.0506594	1.75829
331.59	1.58414	0.00882621	0.0345334	1.47023	0.0512199	1.75855
331.79	1.58454	0.00856783	0.0342651	1.46983	0.0515229	1.75906
331.99	1.58525	0.00927451	0.0345012	1.46993	0.0515952	1.75978
332.19	1.58549	0.00906124	0.0346212	1.4702	0.0512787	1.75974
332.39	1.58614	0.00936878	0.034401	1.47058	0.0513567	1.76013
332.59	1.58573	0.00914321	0.0339532	1.46982	0.0503185	1.7595
332.79	1.58653	0.00907344	0.0336793	1.47006	0.0503856	1.75982
332.99	1.58611	0.00869736	0.0338162	1.47005	0.0498943	1.75986
333.19	1.58659	0.00899071	0.0339803	1.46982	0.0500025	1.76021
333.39	1.58623	0.00883025	0.0340524	1.46906	0.0494255	1.75979
333.59	1.58564	0.00874619	0.0332159	1.46813	0.0488745	1.75959
333.79	1.58483	0.00848039	0.0329803	1.46836	0.0481848	1.75963
333.99	1.58505	0.00825881	0.0329351	1.46849	0.0482451	1.7596
334.19	1.58478	0.00855108	0.03309	1.46889	0.048567	1.76019
334.39	1.58474	0.00905079	0.0328686	1.46905	0.0489589	1.76001
334.59	1.58499	0.00948927	0.0330949	1.46978	0.0490944	1.76004
334.79	1.58457	0.00931325	0.0322982	1.46942	0.0493384	1.7598
334.99	1.58419	0.00949597	0.0323107	1.47008	0.0495366	1.75968
335.19	1.58377	0.00936746	0.0324126	1.47041	0.0501203	1.76038
335.39	1.58366	0.00909385	0.0316938	1.47053	0.0499009	1.75984
335.59	1.58412	0.00979669	0.032455	1.47078	0.050553	1.76051
335.79	1.58398	0.0100897	0.0322847	1.47082	0.0507057	1.76057
335.99	1.58446	0.0106799	0.0329795	1.47195	0.0512579	1.76146
336.19	1.58448	0.0104571	0.0326155	1.4717	0.0507033	1.76123
336.39	1.58444	0.0100275	0.0318201	1.47122	0.0504455	1.76085
336.59	1.58434	0.00993952	0.0315572	1.4709	0.0503839	1.7607
336.79	1.58452	0.00975026	0.0315486	1.47077	0.0503781	1.76071
336.99	1.58413	0.00903751	0.0310978	1.47028	0.0495311	1.76047
337.19	1.58463	0.00930767	0.0312089	1.47031	0.0498343	1.76111
337.39	1.58458	0.00951774	0.0314565	1.46985	0.0499334	1.76104
337.59	1.58428	0.00930163	0.0308712	1.46904	0.0491902	1.76107
337.79	1.5845	0.00908771	0.0315659	1.46897	0.049091	1.76092
337.99	1.58478	0.00907534	0.0313595	1.4688	0.0490557	1.7606
338.19	1.58475	0.00898309	0.0319523	1.46907	0.0490721	1.7607
338.39	1.58496	0.00835926	0.0318752	1.46941	0.0490219	1.76043
338.59	1.58468	0.00856095	0.0319195	1.4695	0.0488301	1.76075
338.79	1.58458	0.00857827	0.0315534	1.4697	0.0489059	1.76091
338.99	1.58447	0.00879122	0.0318189	1.46996	0.0486451	1.76121
339.19	1.58387	0.00831628	0.0315219	1.47002	0.0482202	1.76117
339.39	1.58413	0.00878261	0.0316982	1.47016	0.0481223	1.76093
339.59	1.58476	0.00930207	0.031943	1.47065	0.0483658	1.76165
339.79	1.58541	0.00999305	0.0327296	1.47162	0.0485768	1.76223
339.99	1.58572	0.00976399	0.0324636	1.47156	0.0484642	1.76206
340.19	1.58518	0.00892658	0.0316267	1.47092	0.0478227	1.76159
340.39	1.58549	0.00887504	0.0311986	1.47068	0.0477552	1.76109
340.59	1.5861	0.00896375	0.0315506	1.47119	0.0481208	1.76118
340.79	1.58617	0.00823526	0.0313042	1.47106	0.048064	1.76047
340.99	1.58671	0.00830159	0.0309488	1.47126	0.0483765	1.76063
341.19	1.58658	0.00872787	0.0313385	1.47134	0.0490518	1.76141
341.39	1.58658	0.00874916	0.0316937	1.47072	0.0494299	1.76128
341.59	1.58665	0.00839708	0.0315728	1.47024	0.0490722	1.76086
341.79	1.58661	0.00794531	0.0315786	1.46962	0.0489625	1.76013
341.99	1.58611	0.00749738	0.0313965	1.46936	0.0485257	1.76033
342.19	1.58583	0.00689362	0.0318589	1.46901	0.049052	1.76052
342.39	1.58544	0.00643892	0.0319073	1.46913	0.048996	1.76055
342.59	1.58469	0.00693401	0.0316147	1.46871	0.0486955	1.76055
342.79	1.5844	0.00725549	0.0315669	1.4688	0.0483485	1.76077
342.99	1.58442	0.00780988	0.0320305	1.46846	0.048346	1.76143
343.19	1.58436	0.00802981	0.032291	1.46888	0.0482618	1.7618
343.39	1.58509	0.00889831	0.0332032	1.46942	0.0489926	1.76236
343.59	1.58523	0.00902774	0.0334854	1.46975	0.0486676	1.76251
343.79	1.58504	0.00968927	0.0339463	1.46994	0.0488936	1.76288
343.99	1.58444	0.00962748	0.032883	1.46976	0.0483821	1.76243
344.19	1.58452	0.0100954	0.0329668	1.47018	0.048314	1.76282
344.39	1.58573	0.0104727	0.0332799	1.47069	0.0481859	1.76302
344.59	1.586	0.0103573	0.0336045	1.47151	0.0485698	1.76356
344.79	1.58572	0.0101022	0.0331193	1.47183	0.0482214	1.76327
344.99	1.58605	0.0101373	0.0328228	1.47191	0.0481871	1.76347
345.19	1.58499	0.00994164	0.0328934	1.47164	0.0478593	1.76333
345.39	1.58456	0.00914342	0.0321132	1.47127	0.0473167	1.76213
345.59	1.5849	0.00900805	0.0318509	1.47126	0.0472199	1.76161
345.79	1.58439	0.00845308	0.0316588	1.47046	0.0466083	1.7615
345.99	1.58468	0.00807194	0.0315758	1.47038	0.0465702	1.76132
346.19	1.58504	0.00767081	0.0314987	1.47059	0.0470716	1.76101
346.39	1.58481	0.00784505	0.0317146	1.4709	0.0471735	1.76079
346.59	1.58459	0.00799441	0.0318334	1.47056	0.0471572	1.76076
346.79	1.58539	0.00726961	0.0318526	1.47071	0.0473029	1.76069
346.99	1.58601	0.00758588	0.0320655	1.47098	0.0480668	1.76101
347.19	1.58632	0.00749572	0.0319854	1.47078	0.048008	1.76082
347.39	1.58631	0.00721375	0.03221	1.47065	0.0485869	1.76098
347.59	1.58653	0.00776225	0.032002	1.47093	0.0486414	1.76116
347.79	1.58675	0.00844495	0.0324033	1.47116	0.0490159	1.76182
347.99	1.58713	0.00867624	0.0326984	1.47209	0.0494162	1.76221
348.19	1.58798	0.00912507	0.0333307	1.47251	0.0497713	1.76307
348.39	1.58863	0.0095571	0.0337005	1.47341	0.0497527	1.76371
348.59	1.5886	0.00986254	0.0341253	1.4741	0.0501306	1.76429
348.79	1.58837	0.00984787	0.0338279	1.47429	0.0498475	1.76444
348.99	1.5884	0.00980481	0.0338701	1.47418	0.0497866	1.76451
349.19	1.58806	0.00986081	0.0345151	1.47406	0.0495515	1.76466
349.39	1.58845	0.0100419	0.0341689	1.47439	0.049545	1.76462
349.59	1.58883	0.0099016	0.0341926	1.47391	0.0491345	1.76436
349.79	1.58863	0.00966339	0.0338163	1.47362	0.0487737	1.76484
349.99	1.58943	0.00996342	0.0340397	1.47431	0.0495976	1.76544
350.19	1.5895	0.0103368	0.0344685	1.47476	0.0499461	1.76587
350.39	1.58903	0.0102898	0.0344494	1.4744	0.0497868	1.76563
350.59	1.58919	0.0101278	0.034397	1.47407	0.0494716	1.76532
350.79	1.5894	0.0096941	0.0338613	1.47406	0.0494853	1.76521
350.99	1.58906	0.00950017	0.0329993	1.47303	0.0489425	1.76497
351.19	1.58893	0.00935773	0.0329014	1.47217	0.0485811	1.76448
351.39	1.58909	0.0095703	0.0330838	1.47245	0.0495506	1.76494
351.59	1.58966	0.0105569	0.0333547	1.47292	0.0496572	1.76503
351.79	1.59017	0.0105296	0.0339739	1.47285	0.049707	1.76529
351.99	1.59005	0.0107776	0.0341007	1.47305	0.0499778	1.76532
352.19	1.5901	0.0109295	0.0346728	1.47279	0.0500877	1.76542
352.39	1.59002	0.0110849	0.0349262	1.47326	0.0500101	1.76533
352.59	1.58928	0.0105999	0.0349194	1.47326	0.0499312	1.7653
352.79	1.58869	0.00991478	0.033732	1.47275	0.049207	1.76472
352.99	1.58905	0.0104489	0.0343833	1.47295	0.0496979	1.76495
353.19	1.58979	0.0104188	0.0352181	1.47361	0.0498454	1.76532
353.39	1.58991	0.0105563	0.0351704	1.47409	0.0499774	1.76571
353.59	1.58984	0.00969292	0.0351254	1.47354	0.0490886	1.76563
353.79	1.5903	0.00998796	0.0350844	1.47433	0.0499089	1.76654
353.99	1.5911	0.00999476	0.0357939	1.4752	0.0501255	1.76686
354.19	1.59068	0.00940763	0.0349439	1.47531	0.050051	1.76649
354.39	1.58995	0.00918225	0.0340524	1.47523	0.0498105	1.76588
354.59	1.59021	0.00967615	0.0343321	1.47564	0.049801	1.76604
354.79	1.58991	0.00956508	0.0335227	1.47578	0.0497044	1.76628
354.99	1.59034	0.00985929	0.0333688	1.47612	0.0495846	1.76658
355.19	1.59063	0.0106919	0.0339183	1.47703	0.0503392	1.76725
355.39	1.59158	0.011476	0.0340822	1.47759	0.0510836	1.76774
355.59	1.59229	0.011473	0.0336934	1.47734	0.0507178	1.76743
355.79	1.59177	0.0113376	0.0335387	1.47658	0.0507612	1.76703
355.99	1.59182	0.0119156	0.0338416	1.47687	0.0511282	1.76679
356.19	1.59142	0.011297	0.0335291	1.47622	0.0506781	1.76609
356.39	1.59122	0.0109194	0.032769	1.47561	0.0501333	1.76561
356.59	1.59162	0.0113012	0.0329292	1.47577	0.0507732	1.76581
356.79	1.59188	0.011567	0.0329592	1.47592	0.0515737	1.76579
356.99	1.59271	0.0123377	0.0338558	1.47577	0.0520326	1.76619
357.19	1.59289	0.011688	0.0346396	1.4756	0.0523063	1.7667
357.39	1.59243	0.0116821	0.0345007	1.47532	0.0524431	1.76689
357.59	1.59285	0.0113879	0.0344658	1.47504	0.0520411	1.76663
357.79	1.59295	0.0117836	0.034434	1.47507	0.0522045	1.76675
357.99	1.59288	0.0112372	0.0340988	1.47475	0.0515828	1.76668
358.19	1.59216	0.0111244	0.0332892	1.47448	0.051182	1.76614
358.39	1.59198	0.0119079	0.033609	1.47473	0.0504356	1.76619
358.59	1.59133	0.011201	0.0335015	1.47462	0.0494188	1.76644
358.79	1.5911	0.0115493	0.0334448	1.47495	0.0495401	1.76708
358.99	1.59111	0.0113936	0.0336024	1.47561	0.0494102	1.76718
359.19	1.59102	0.0115542	0.0334513	1.47544	0.049124	1.76729
359.39	1.59075	0.0112844	0.0332214	1.47508	0.0492201	1.76651
359.59	1.59064	0.0113461	0.0327752	1.47446	0.048713	1.76595
359.79	1.58981	0.0116777	0.0329992	1.47405	0.0486664	1.76547
359.99	1.58996	0.0110125	0.0329236	1.47403	0.048505	1.76521
360.19	1.58986	0.0101592	0.0324127	1.47317	0.0478121	1.76457
360.39	1.59003	0.0106352	0.0329364	1.47391	0.0485186	1.76484
360.59	1.5904	0.0111086	0.0335732	1.4747	0.0496366	1.76503
360.79	1.59048	0.0107705	0.0337917	1.47495	0.0500634	1.76499
360.99	1.59062	0.0106889	0.0340684	1.47464	0.0501692	1.76499
361.19	1.59068	0.0102907	0.0342358	1.47504	0.0507589	1.76537
361.39	1.59125	0.010456	0.033774	1.47577	0.0507977	1.76541
361.59	1.592	0.0104884	0.0340509	1.47622	0.0506984	1.76514
361.79	1.59202	0.0106153	0.034548	1.47603	0.0506015	1.76505
361.99	1.59238	0.0103307	0.0339805	1.47625	0.0501453	1.76473
362.19	1.59238	0.0103264	0.033927	1.4764	0.0498159	1.76465
362.39	1.59242	0.0102175	0.0336928	1.4767	0.0497564	1.76516
362.59	1.5929	0.00930867	0.0335529	1.47649	0.0494957	1.76552
362.79	1.59376	0.00962073	0.0339266	1.4768	0.049873	1.76618
362.99	1.59386	0.00932346	0.0336852	1.4767	0.0497537	1.766
363.19	1.59362	0.00956504	0.0335674	1.47621	0.0496657	1.76639
363.39	1.59301	0.00923025	0.0335634	1.4761	0.049812	1.76666
363.59	1.59361	0.0100232	0.0333275	1.47598	0.0494952	1.76701
363.79	1.59339	0.00980518	0.0330684	1.47622	0.0497108	1.7676
363.99	1.59331	0.00990017	0.0327838	1.47633	0.0498523	1.76807
364.19	1.59338	0.0104072	0.0328978	1.47608	0.0501127	1.76863
364.39	1.59347	0.0119453	0.033695	1.47719	0.0510017	1.76954
364.59	1.59342	0.0124244	0.0338805	1.47726	0.0513346	1.76953
364.79	1.59291	0.0125937	0.0337406	1.47761	0.051138	1.76981
364.99	1.59215	0.0128945	0.0338186	1.4775	0.0512317	1.76965
365.19	1.59206	0.0126478	0.0333272	1.47787	0.0511984	1.76968
365.39	1.59148	0.0126635	0.033029	1.47772	0.0509123	1.76932
365.59	1.59064	0.0121881	0.0333522	1.47761	0.0507076	1.76844
365.79	1.59004	0.0118656	0.033234	1.47676	0.0499105	1.76766
365.99	1.58977	0.0115517	0.0323394	1.47621	0.0493849	1.76704
366.19	1.59008	0.0112945	0.0321914	1.47616	0.0496641	1.76724
366.39	1.59052	0.0105183	0.0320095	1.476	0.0492937	1.76695
366.59	1.59094	0.0104077	0.0322845	1.47575	0.0488748	1.76676
366.79	1.59081	0.0102565	0.0325422	1.47544	0.0491134	1.76667
366.99	1.59101	0.0102021	0.0324911	1.47565	0.0490452	1.76657
367.19	1.59071	0.0100257	0.0325373	1.47599	0.0488784	1.76666
367.39	1.59101	0.00941757	0.0325083	1.476	0.0487503	1.76695
367.59	1.59181	0.00899358	0.0320521	1.47603	0.0485959	1.76678
367.79	1.59216	0.0084224	0.0321186	1.47615	0.048844	1.76754
367.99	1.59271	0.00887972	0.0328224	1.47602	0.0493327	1.76764
368.19	1.59312	0.00889818	0.0333017	1.47611	0.0498995	1.76775
368.39	1.5932	0.00957792	0.0333313	1.47656	0.0498411	1.76743
368.59	1.59304	0.00979365	0.0327236	1.47642	0.0498349	1.76712
368.79	1.59314	0.00985444	0.0323742	1.47658	0.0499478	1.76766
368.99	1.59296	0.0103614	0.0326052	1.47646	0.0505431	1.76782
369.19	1.59266	0.0102092	0.0324134	1.47622	0.0503356	1.76781
369.39	1.59247	0.0100607	0.0321704	1.47592	0.0501533	1.76802
369.59	1.5919	0.00946768	0.0321729	1.47589	0.0500713	1.76753
369.79	1.59169	0.0100432	0.0322533	1.47573	0.0501467	1.76767
369.99	1.59192	0.0104335	0.0320526	1.47588	0.0507105	1.76815
370.19	1.59294	0.0110189	0.0325306	1.47623	0.0515385	1.76911
370.39	1.59299	0.0109315	0.0324563	1.47593	0.0511997	1.76911
370.59	1.59278	0.011499	0.0327299	1.47611	0.0514216	1.76987
370.79	1.59234	0.0110755	0.032891	1.47591	0.0511506	1.76968
370.99	1.59232	0.0106941	0.0326619	1.47622	0.050365	1.76956
371.19	1.59246	0.0107848	0.0326669	1.47616	0.0501601	1.76956
371.39	1.59242	0.0106973	0.0324412	1.47578	0.0500106	1.76952
371.59	1.59228	0.010659	0.0324787	1.47607	0.0498339	1.76952
371.79	1.59293	0.0110874	0.0332664	1.47635	0.0497641	1.77005
371.99	1.5931	0.0112513	0.0335963	1.47631	0.049747	1.76927
372.19	1.59242	0.0113339	0.033687	1.4759	0.0491159	1.76898
372.39	1.59216	0.0113719	0.0332016	1.47579	0.0484374	1.7691
372.59	1.59282	0.011723	0.0331726	1.4765	0.0490039	1.76956
372.79	1.59265	0.0117875	0.0332388	1.47696	0.0491248	1.77018
372.99	1.59194	0.0118969	0.0332769	1.47681	0.0491173	1.77012
373.19	1.59183	0.0118239	0.0334891	1.47712	0.0490948	1.7705
373.39	1.59167	0.011452	0.0331616	1.47739	0.0492973	1.77057
373.59	1.59125	0.0116715	0.0336304	1.4779	0.0497042	1.7706
373.79	1.5913	0.0120791	0.0342475	1.47807	0.0505109	1.77147
373.99	1.59167	0.0116285	0.0340991	1.47778	0.0506249	1.77156
374.19	1.59164	0.0109744	0.0341069	1.47763	0.0505966	1.77162
374.39	1.59077	0.00991589	0.0333981	1.47736	0.0498243	1.77113
374.59	1.58994	0.00956606	0.0335178	1.47706	0.0495624	1.77081
374.79	1.58968	0.00904918	0.0331458	1.47656	0.0492694	1.76961
374.99	1.59006	0.00878513	0.0327492	1.47619	0.0491673	1.76934
375.19	1.59034	0.0090378	0.032518	1.47591	0.0493489	1.76937
375.39	1.5909	0.00963367	0.0331015	1.47611	0.0498444	1.76915
375.59	1.59123	0.00990019	0.0336101	1.47627	0.0496338	1.7692
375.79	1.59182	0.0105188	0.0338787	1.47621	0.0496007	1.76946
375.99	1.59175	0.0104376	0.0338278	1.47618	0.0495317	1.76939
376.19	1.59158	0.0106091	0.0337486	1.4766	0.0491	1.76969
376.39	1.59225	0.0105649	0.0332062	1.477	0.0491412	1.77017
376.59	1.59244	0.010556	0.0329306	1.47723	0.0493736	1.77051
376.79	1.59229	0.0107227	0.0324272	1.47735	0.0490682	1.77011
376.99	1.59303	0.0108208	0.0325037	1.47741	0.0491916	1.77027
377.19	1.59361	0.0111697	0.032862	1.47793	0.04963	1.77075
377.39	1.59352	0.0110065	0.0328131	1.47783	0.0495058	1.77042
377.59	1.59336	0.0113012	0.0334998	1.47837	0.0498291	1.77102
377.79	1.59293	0.0104523	0.0333469	1.47768	0.0499547	1.77058
377.99	1.59255	0.0100599	0.032917	1.47724	0.0494494	1.77022
378.19	1.59177	0.00928416	0.032335	1.47655	0.0487858	1.77
378.39	1.59099	0.00911843	0.032177	1.47547	0.048376	1.76946
378.59	1.59072	0.00913953	0.0323842	1.47452	0.0485031	1.7694
378.79	1.59074	0.00870235	0.032284	1.47435	0.0486189	1.76917
378.99	1.59	0.0080204	0.0319997	1.47354	0.0482652	1.76866
379.19	1.59017	0.00818898	0.032648	1.47367	0.0486481	1.76929
379.39	1.59059	0.00830215	0.033313	1.4742	0.0489002	1.76931
379.59	1.58974	0.00804307	0.0331517	1.47382	0.0486848	1.76897
379.79	1.58961	0.00830702	0.0328588	1.47418	0.0489482	1.76936
379.99	1.58929	0.00780957	0.032815	1.47437	0.0489154	1.76949
380.19	1.59012	0.00814533	0.0330375	1.47511	0.0491484	1.76971
380.39	1.59066	0.00849346	0.032853	1.47579	0.0493625	1.77001
380.59	1.59058	0.00839414	0.0324818	1.4759	0.0490369	1.76982
380.79	1.59147	0.00855041	0.0321878	1.47637	0.0494543	1.76952
380.99	1.59204	0.00866685	0.0320369	1.47635	0.0492694	1.76956
381.19	1.59222	0.00926047	0.0320162	1.47667	0.0496954	1.76999
381.39	1.59194	0.00946471	0.0313086	1.47685	0.0492187	1.76973
381.59	1.59243	0.00996151	0.031243	1.47715	0.0494937	1.76986
381.79	1.59304	0.00991791	0.0310893	1.47648	0.0494915	1.76957
381.99	1.59311	0.0104659	0.0309259	1.47637	0.0492459	1.76978
382.19	1.59363	0.0106991	0.0309041	1.47653	0.0492831	1.77
382.39	1.59395	0.0111988	0.031296	1.47639	0.0494715	1.77012
382.59	1.59424	0.0110715	0.0317844	1.47661	0.0495456	1.77062
382.79	1.59381	0.0107031	0.0321343	1.47717	0.049476	1.77064
382.99	1.59308	0.0102368	0.0321982	1.4772	0.0497107	1.7704
383.19	1.59361	0.0107793	0.0335068	1.47821	0.050635	1.77169
383.39	1.59344	0.010137	0.0338457	1.47831	0.0504681	1.77163
383.59	1.59287	0.00958463	0.0339322	1.4781	0.0504245	1.77097
383.79	1.59279	0.00950911	0.0344456	1.47856	0.0505472	1.77147
383.99	1.59315	0.00950189	0.0349346	1.47925	0.050657	1.7721
384.19	1.59394	0.00987026	0.0355356	1.47996	0.0509258	1.77239
384.39	1.5931	0.00989881	0.0353567	1.48021	0.0505396	1.77205
384.59	1.59349	0.0101379	0.0356152	1.48021	0.0507759	1.77239
384.79	1.5942	0.0106272	0.0360394	1.48056	0.0513887	1.77252
384.99	1.59423	0.0114782	0.0363666	1.4803	0.0512645	1.7723
385.19	1.59454	0.011782	0.0367418	1.48026	0.0516931	1.773
385.39	1.59508	0.0124115	0.0368827	1.48078	0.0516719	1.77281
385.59	1.59546	0.0124742	0.0368332	1.48079	0.0514643	1.77283
385.79	1.59602	0.0124384	0.0370489	1.4809	0.0514948	1.77344
385.99	1.59589	0.0125776	0.0367355	1.48095	0.0516716	1.7732
386.19	1.59596	0.0124096	0.0360103	1.4811	0.0513184	1.77281
386.39	1.59543	0.0121007	0.0352885	1.48053	0.0509188	1.77262
386.59	1.59559	0.0119205	0.0349098	1.48059	0.0507731	1.77284
386.79	1.59545	0.0120199	0.0344479	1.48112	0.0509592	1.77276
386.99	1.59517	0.0118675	0.0341307	1.48114	0.051299	1.77256
387.19	1.59542	0.0113759	0.0339603	1.48144	0.0513771	1.77268
387.39	1.59496	0.0102668	0.0332353	1.48009	0.0505385	1.7717
387.59	1.59465	0.00916736	0.0323767	1.47988	0.0499599	1.77085
387.79	1.5944	0.00874729	0.0324862	1.48006	0.0498576	1.77134
387.99	1.59412	0.00835999	0.0320475	1.48023	0.0500867	1.77163
388.19	1.59405	0.00791689	0.031875	1.48014	0.0504966	1.77143
388.39	1.59371	0.00797254	0.0316922	1.48012	0.0510143	1.77134
388.59	1.59468	0.00814624	0.0323783	1.4803	0.0515239	1.77216
388.79	1.59475	0.00890841	0.0332648	1.48028	0.0518074	1.77227
388.99	1.59444	0.00896255	0.0335648	1.47985	0.0516783	1.77244
389.19	1.59423	0.00845978	0.0339348	1.47952	0.051467	1.77281
389.39	1.59396	0.00828743	0.034159	1.47928	0.0512956	1.77271
389.59	1.5933	0.00804343	0.0338348	1.47868	0.0506256	1.77295
389.79	1.59357	0.00831822	0.0338468	1.47836	0.0505456	1.77271
389.99	1.59312	0.00858217	0.0332789	1.4778	0.050326	1.77218
390.19	1.59259	0.00884099	0.0327709	1.47758	0.0496551	1.77182
390.39	1.59277	0.00904844	0.0327241	1.47743	0.0493543	1.77208
390.59	1.59388	0.0101528	0.0334616	1.47807	0.0498203	1.77279
390.79	1.59393	0.0107534	0.0339811	1.47886	0.0497484	1.77278
390.99	1.59395	0.0105414	0.0342497	1.47878	0.0498164	1.77288
391.19	1.59458	0.0110004	0.0347344	1.47946	0.0500961	1.77308
391.39	1.59478	0.0113669	0.0352946	1.47953	0.0503768	1.77391
391.59	1.59534	0.0114286	0.0353877	1.48055	0.0510427	1.77431
391.79	1.59558	0.0112002	0.0353598	1.48102	0.0516507	1.77455
391.99	1.59521	0.0110534	0.0344142	1.48068	0.0520571	1.77405
392.19	1.59567	0.0107911	0.0345349	1.48102	0.0526763	1.7743
392.39	1.59544	0.0105322	0.0342498	1.48101	0.0526041	1.77433
392.59	1.59567	0.0108624	0.0345036	1.48112	0.0525711	1.7747
392.79	1.5951	0.0109093	0.0341227	1.48106	0.0524644	1.77432
392.99	1.5951	0.0101608	0.0336837	1.48069	0.052592	1.77418
393.19	1.59461	0.00996391	0.0338064	1.48055	0.0521892	1.77382
393.39	1.59449	0.00982357	0.0334152	1.4801	0.0516725	1.77332
393.59	1.59473	0.0102327	0.0329923	1.48027	0.0512226	1.77339
393.79	1.59433	0.00987228	0.0322958	1.47968	0.0503325	1.77238
393.99	1.59397	0.00989992	0.0321091	1.47936	0.049771	1.77226
394.19	1.59351	0.0103906	0.0327471	1.47945	0.0494197	1.77207
394.39	1.59352	0.010508	0.033023	1.47978	0.049179	1.77186
394.59	1.59335	0.0112077	0.0336889	1.48026	0.0494711	1.77241
394.79	1.59303	0.0112211	0.0343782	1.48004	0.0494774	1.77243
394.99	1.59299	0.0112013	0.0344572	1.47987	0.0497755	1.77302
395.19	1.59323	0.0117849	0.0350174	1.48037	0.0500883	1.77304
395.39	1.59322	0.011394	0.0351195	1.47979	0.0501789	1.77329
395.59	1.59361	0.0113678	0.0349419	1.47947	0.0507877	1.77281
395.79	1.59392	0.0110475	0.0343828	1.47893	0.051033	1.77281
395.99	1.59378	0.011324	0.0341883	1.47862	0.0515491	1.77268
396.19	1.59454	0.0112178	0.0345906	1.47878	0.0524575	1.77353
396.39	1.59464	0.011523	0.034127	1.47862	0.0524237	1.77375
396.59	1.59461	0.0112844	0.0342578	1.47875	0.0525726	1.77349
396.79	1.59469	0.0110287	0.0341956	1.47913	0.0524189	1.77364
396.99	1.59532	0.0111913	0.0346165	1.47938	0.0526114	1.77415
397.19	1.59555	0.0110341	0.0345812	1.48002	0.0522528	1.77421
397.39	1.59592	0.0109643	0.0343762	1.47977	0.0517024	1.77445
397.59	1.59612	0.0107813	0.0343188	1.47983	0.0513713	1.77462
397.79	1.59538	0.0100654	0.0339624	1.4792	0.0504704	1.77346
397.99	1.59522	0.0101614	0.0339544	1.47938	0.0502235	1.77302
398.19	1.59509	0.0102591	0.0337776	1.4792	0.0497604	1.7728
398.39	1.59449	0.00955924	0.0329764	1.47904	0.0492797	1.77207
398.59	1.59389	0.00910066	0.0324657	1.4784	0.0488794	1.77232
398.79	1.5941	0.00916792	0.0324632	1.47799	0.0490884	1.7724
398.99	1.59448	0.00934826	0.0321756	1.4779	0.0489764	1.7726
399.19	1.59439	0.00932643	0.0320289	1.47773	0.0489837	1.7726
399.39	1.59427	0.009257	0.0322573	1.47735	0.0489048	1.77229
399.59	1.59474	0.00983442	0.0322984	1.47785	0.049398	1.7724
[truncated: 1,001 more rows]

## Sheet: Flow_cytometry_graph
mixed beads		pD5-14_rd47		Neo-2/15-pD5-Neo-2/15		41bb_mb1-pD5-41bb_mb1		Neo-2/15-pD5-41bb_mb1				Tukey's multiple comparisons test	Summary	Adjusted P Value
0.12	0.26	0.14	0.39	1.32	1.64	0.69	0.55	7.31	6.54			mixed beads vs. pD5-14_rd47	ns	0.9999
0.35	0.55	0.28	0.55	0.79	1.96	1.43	0.75	7.04	6.22			mixed beads vs. Neo-2/15-pD5-Neo-2/15	ns	0.0552
0.24	0.93	0.45	0.61	0.68	2.16	1.46	0.94	6.83	7.4			mixed beads vs. 41bb_mb1-pD5-41bb_mb1	*	0.0414
												mixed beads vs. Neo-2/15-pD5-41bb_mb1	***	0.0004
												pD5-14_rd47 vs. Neo-2/15-pD5-Neo-2/15	*	0.0281
												pD5-14_rd47 vs. 41bb_mb1-pD5-41bb_mb1	ns	0.0992
												pD5-14_rd47 vs. Neo-2/15-pD5-41bb_mb1	****	<0.0001
												Neo-2/15-pD5-Neo-2/15 vs. 41bb_mb1-pD5-41bb_mb1	ns	0.4129
												Neo-2/15-pD5-Neo-2/15 vs. Neo-2/15-pD5-41bb_mb1	***	0.0002
												41bb_mb1-pD5-41bb_mb1 vs. Neo-2/15-pD5-41bb_mb1	**	0.0039

## Sheet: Fluorescence_microscopy
condition	total_green_beads	total_red_beads	colocalized_beads	percent_bead_binding
Mixed beads	290	210	3	0.607287
pD5-14_rd47	319	275	8	1.38408
Neo-2/15-pD5-Neo-2/15	356	269	14	2.34506
41bb_mb1-pD5-41bb_mb1	529	420	11	1.18662
Neo-2/15-pD5-41bb_mb1	546	415	73	8.95706
